# Supplementary material for: Cyberlindnera jadinii yeast as a functional protein source: Modulation of immunoregulatory pathways in the intestinal proteome of zebrafish (Danio rerio)
Source: Heliyon. 2024 Feb 21;10(5):e26547. doi: 10.1016/j.heliyon.2024.e26547 (PMC10925985; doi:10.1016/j.heliyon.2024.e26547)
Supplement: Multimedia component 1 [file mmc1.xlsx]

## Sheet: Sheet1
Supplementary File S1.
Cyberlindnera jadinii yeast as a functional protein source: Modulation of immunoregulatory pathways in the intestinal proteome of zebrafish (Danio rerio). Kathiresan Purushothamana,*, Alexander D. Crawforda, Sérgio D. C. Rochab, Aleksandar B. Göksua, Byron Morales-Langeb, Liv Torunn Mydlandb, Shubha Vjic,d, Qingsong Line, Margareth Øverlandb and Charles McL. Pressa
Composition of diets used in pilot study
Ingredients, %	Diet LP	Diet LPY	Diet HP
Fish meal	47	35.7	(Sparos high-protein zebrafish diet)
Fish gelatin	2.5	2.5	Ingredients;
Wheat meal	40.5	32.6	Squid meal, wheat gluten,
Fish oil	8	7.2	fish meal, krill meal,
Vit & Min Premix PV01	2	2	fish protein concentrate, starch,
C.jadinii yeast Ingredient	0	20	pea protein concentrate,
Total	100	100	lecithin, krill oil, fish oil
As fed basis	Diet LP	Diet LPY	Diet HP
Crude protein, % feed	42.2597	42.2762	63
Crude fat, % feed	13.047	11.3605	14
Fiber, % feed	0.9315	7.7298	1.8
Starch, % feed	24.543	20.8956
Ash, % feed	7.2786	7.12231	12
Gross Energy, MJ/kg feed	20.2477	20.2266
* ZEBRAFEED®, Sparos, Protugal (https://www.sparos.pt/)
