# Supplementary material for: Cyberlindnera jadinii yeast as a functional protein source: Modulation of immunoregulatory pathways in the intestinal proteome of zebrafish (Danio rerio)
Source: Heliyon. 2024 Feb 21;10(5):e26547. doi: 10.1016/j.heliyon.2024.e26547 (PMC10925985; doi:10.1016/j.heliyon.2024.e26547)
Supplement: Multimedia component 2 [file mmc2.xlsx]

## Sheet: Sheet1
Supplementary File S2.
Cyberlindnera jadinii yeast as a functional protein source: Modulation of immunoregulatory pathways in the intestinal proteome of zebrafish (Danio rerio). Kathiresan Purushothamana,*, Alexander D. Crawforda, Sérgio D. C. Rochab, Aleksandar B. Göksua, Byron Morales-Langeb, Liv Torunn Mydlandb, Shubha Vjic,d, Qingsong Line, Margareth Øverlandb and Charles McL. Pressa
Growth performance of zebrafish fed with low protein (LP), low protein with yeast (LPY) and high protein (HP) diets for 14 and 28 days.
Growth parameters	Diet			SEM
	LP	LPY	HP	LP	LPY	HP
Initial weight (g)
0 Day	64	64	64	0	0	0
Final weight (g)	142.8	157.4	177.7	11.5	9.6	10.8
14 Days
28 Days	225.6	255.5	299.3	18.9	14.3	18.71
Weight gain %	123.1	137	177.6	17.9	15	16.3
14 Days
28 Days	252.4	299.2	367.625LP	29.5	22.3	29.2
SGR (%)	5	5.8	6.9	0.7	0.5	0.4
14 Days
28 Days	8.2	9.6	10.7 LP	0.6	0.4	0.4
The percentage of body weight gain after fish fed of three diets 14 and 28 days. Post-ANOVA multiple comparisons between the mean of each group with mean of every other group were performed by Dunn’s test (adjusted P-value) was < 0.05 with 95% confidence interval. Means with different letter of superscripts are significantly different, (Padj < 0.05).
