# Supplementary material for: Cyberlindnera jadinii yeast as a functional protein source: Modulation of immunoregulatory pathways in the intestinal proteome of zebrafish (Danio rerio)
Source: Heliyon. 2024 Feb 21;10(5):e26547. doi: 10.1016/j.heliyon.2024.e26547 (PMC10925985; doi:10.1016/j.heliyon.2024.e26547)
Supplement: Multimedia component 3 [file mmc3.xlsx]

## Sheet: HAP
Supplementary File S3.
Cyberlindnera jadinii yeast as a functional protein source: Modulation of immunoregulatory pathways in the intestinal proteome of zebrafish (Danio rerio). Kathiresan Purushothamana,*, Alexander D. Crawforda, Sérgio D. C. Rochab, Aleksandar B. Göksua, Byron Morales-Langeb, Liv Torunn Mydlandb, Shubha Vjic,d, Qingsong Line, Margareth Øverlandb and Charles McL. Pressa
List of high abundant proteins (HAPs) present in intestine of zebrafish fed with ACJ (iTRAQ)
N	Unused	Total	% Cov (95)	Accession #	Name	Code	Peptides(95%)	Average Ratio	P-value
764	12.97	13.5	33.2	tr|Q7ZUZ7|Q7ZUZ7_DANRE	ADP-ribosylation factor 1 OS	arf2b PE	7	6.62284	0.00581332
2293	1.49	1.82	10.5	tr|Q6PBL5|Q6PBL5_DANRE	FAM3 metabolism-regulating-signaling molecule A OS	fam3a PE	4	5.11271	0.0246951
2022	2	67.58	73.3	sp|Q32LQ4|BHMT1_DANRE	Betaine--homocysteine S-methyltransferase 1 OS	bhmt PE	104	3.85315	0.000227391
2126	2	2.06	3.8	tr|F1QRC2|F1QRC2_DANRE	Si:dkeyp-101e12.1 (Fragment) OS	si:dkeyp-101e12.1 PE	2	3.60129	0.00760488
1983	2.02	2.03	11.4	tr|B8JLL8|B8JLL8_DANRE	Transthyretin OS	ttr PE	2	3.24781	1.17281e-05
2151	2	2.01	4.1	sp|Q7SYK0|CHID1_DANRE	Chitinase domain-containing protein 1 OS	chid1 PE	2	3.07175	0.00879717
2156	2	2.01	5.1	tr|Q7T2F5|Q7T2F5_DANRE	N-ethylmaleimide sensitive fusion protein attachment protein alpha OS	napab PE	1	2.91321	0.0124677
2161	2	2.01	6.7	tr|Q6DGK7|Q6DGK7_DANRE	SPRY domain-containing 4 OS	spryd4 PE	1	2.51462	0.00392827
2446	0.79	1.67	3.2	tr|A0A1L1U0X8|A0A1L1U0X8_DANRE	Carnitine O-palmitoyltransferase OS	cpt1aa PE	4	2.32639	0.0237503
2432	0.84	1.19	2.5	sp|Q7T010|GATB_DANRE	Glutamyl-tRNA(Gln) amidotransferase subunit B, mitochondrial OS	gatb PE	3	2.26411	0.0239898
2181	2	2	7	tr|Q6PBX8|Q6PBX8_DANRE	NADH dehydrogenase [ubiquinone] flavoprotein 2, mitochondrial OS	ndufv2 PE	2	2.14523	0.0275157
2047	2	21.05	48.3	tr|Q1JPZ1|Q1JPZ1_DANRE	Zgc:136461 OS	ctrb.2 PE	42	2.00271	0.0317207
2070	2	6.21	12.5	tr|Q6JIZ2|Q6JIZ2_DANRE	Pur-alpha OS	puraa PE	4	1.9534	0.000266219
694	14.55	16.85	41.3	tr|E7F569|E7F569_DANRE	Si:ch211-153b23.5 OS	si:ch211-153b23.5 PE	9	1.94802	0.020806
1381	4.96	30.12	57.2	tr|Q6NY97|Q6NY97_DANRE	D-amino-acid oxidase 2 OS	dao.2 PE	18	1.93697	3.02927e-05
2163	2	2.01	3.4	tr|E7EY77|E7EY77_DANRE	Si:dkey-16j16.4 OS	si:dkey-16j16.4 PE	1	1.93563	5.99959e-07
840	11.48	21.07	49	tr|Q6AZC2|Q6AZC2_DANRE	LOC562139 protein (Fragment) OS	LOC562139 PE	46	1.93526	0.0193336
1572	4	26.4	39.4	tr|F1QTE2|F1QTE2_DANRE	Beta-N-acetylhexosaminidase (Fragment) OS	hexb PE	17	1.91153	0.00818893
1891	2.1	2.18	23.5	sp|Q802F3|SEP15_DANRE	Selenoprotein F OS	selenof PE	4	1.874	0.0456339
1799	2.43	4.53	14.7	tr|Q6TH34|Q6TH34_DANRE	Cell division control protein 42 homolog OS	cdc42 PE	3	1.87337	0.01864
277	30.14	30.52	24.9	tr|Q90X63|Q90X63_DANRE	Cadherin-17 OS	cdh17 PE	31	1.7865	0.0208449
1784	2.53	8.8	27.3	tr|A5PLC7|A5PLC7_DANRE	RAB8B, member RAS oncogene family OS	rab8b PE	6	1.76877	0.0119318
2075	2	6.05	10.1	tr|B0S596|B0S596_DANRE	Novel protein similar to vertebrate titin (TTN) (Fragment) OS	DKEY-81P7.13-001 PE	5	1.76612	0.0433888
209	36.91	36.94	43.3	tr|Q6DC49|Q6DC49_DANRE	Tubulin alpha chain OS	tuba8l3 PE	30	1.72386	0.0107894
1093	7.81	18.2	39.9	tr|A8KBB0|A8KBB0_DANRE	Pentaxin OS	crp3 PE	14	1.72317	0.00441179
1988	2.01	4.24	5.8	tr|A0A2R8QN72|A0A2R8QN72_DANRE	Beta-galactosidase OS	glb1l PE	6	1.70993	0.0439004
832	11.66	14.27	33.8	tr|Q5U3M8|Q5U3M8_DANRE	Glutathione S-transferase omega OS	gsto2 PE	10	1.70816	0.000101822
1925	2.05	2.07	5.8	tr|F1RE99|F1RE99_DANRE	Pseudouridine 5'-phosphatase OS	pudp PE	1	1.68902	0.00627366
1700	3.12	5.16	12	tr|Q1L875|Q1L875_DANRE	Sulfotransferase OS	sult3st2 PE	4	1.68498	0.00442724
945	9.91	9.97	13.4	tr|A8WG78|A8WG78_DANRE	Zgc:172243 OS	foxred1 PE	5	1.67546	0.000269097
2174	2	2	4.8	tr|Q1LWK2|Q1LWK2_DANRE	Phosphopantothenoylcysteine decarboxylase OS	ppcdc PE	1	1.65167	0.00484415
1458	4.46	4.54	3.7	tr|Q6TNR7|Q6TNR7_DANRE	Pleiotropic regulator 1 OS	plrg1 PE	3	1.62166	0.000489807
22	104.96	104.81	41.5	tr|Q1LWN2|Q1LWN2_DANRE	Vitellogenin 1 OS	vtg1 PE	69	1.61428	0.019211
2133	2	2.04	5.1	tr|R4GEG9|R4GEG9_DANRE	Si:dkey-79f11.9 (Fragment) OS	ifi44a7 PE	2	1.60195	0.000992065
2291	1.5	10.03	29.2	tr|A1L2A2|A1L2A2_DANRE	Zgc:158737 OS	csrp1b PE	8	1.59506	0.00822896
262	32.26	32.25	78.4	tr|Q0P4B4|Q0P4B4_DANRE	Transgelin OS	tagln PE	22	1.58899	0.00285055
1881	2.11	7.33	23	tr|E9QC51|E9QC51_DANRE	Si:ch1073-110a20.1 OS	mfap4.11 PE	6	1.57656	0.0336753
2400	0.97	1.7	0.9	tr|Q7T123|Q7T123_DANRE	Novel protein similar to human telomerase-associated protein 1 (TEP1) (Fragment) OS	tep1 PE	2	1.57554	0.000294764
2130	2	2.04	1.6	tr|A1A5I3|A1A5I3_DANRE	LOC557935 protein (Fragment) OS	zmp:0000001082 PE	3	1.57163	0.00474577
1539	4.07	4.31	8.4	contam_sp|GFP_AEQVI|	contam_sp|GFP_AEQVI|		2	1.57051	0.0289726
2321	1.39	3.61	12.7	tr|Q6DHJ2|Q6DHJ2_DANRE	Ras-related protein Rab-3 OS	rab3aa PE	4	1.55311	0.0413551
1555	4.02	4.17	4.5	tr|B0UXN0|B0UXN0_DANRE	Sulfhydryl oxidase OS	qsox1 PE	3	1.54515	0.00107345
2318	1.4	1.48	5.4	sp|Q1LXS2|PSMG2_DANRE	Proteasome assembly chaperone 2 OS	psmg2 PE	2	1.54211	0.0483011
178	39.85	39.78	73.4	tr|Q32Q46|Q32Q46_DANRE	Zgc:123284 OS	zgc:123284 PE	29	1.53814	0.0011091
1642	3.64	3.73	7.9	tr|Q05AJ2|Q05AJ2_DANRE	Methyltransferase like 7A OS	mettl7a.1 PE	2	1.53521	0.00215912
2014	2.01	2.03	4.6	tr|Q6P016|Q6P016_DANRE	Purine nucleoside phosphorylase OS	pnp4b PE	2	1.53105	0.0036968
1585	4	4.16	3.8	tr|Q6NYN3|Q6NYN3_DANRE	Importin 7 OS	ipo7 PE	6	1.52882	0.0342719
168	41.8	42.61	46.1	tr|B8A5M6|B8A5M6_DANRE	Protein disulfide-isomerase OS	pdia2 PE	40	1.51452	3.78955e-06
1430	4.62	6.88	3.9	tr|A0A0R4IFQ9|A0A0R4IFQ9_DANRE	Si:dkey-11o18.5 OS	si:dkey-11o18.5 PE	5	1.51215	0.000887486
944	9.91	10	41	tr|Q7ZUG6|Q7ZUG6_DANRE	60S ribosomal protein L30 OS	rpl30 PE	8	1.50331	0.00304692
2101	2	2.58	9.4	tr|Q7ZUZ4|Q7ZUZ4_DANRE	Programmed cell death 5 OS	pdcd5 PE	2	1.49923	0.0104374
1538	4.07	4.32	22.3	tr|Q568M0|Q568M0_DANRE	RAS-related 2 OS	rras2 PE	4	1.48816	0.000255245
1841	2.25	2.58	5.9	tr|Q6GML2|Q6GML2_DANRE	Zgc:91845 OS	prpsap1 PE	2	1.48043	0.0460643
269	31.25	36.83	32.7	tr|A0A0R4IGP6|A0A0R4IGP6_DANRE	Pyruvate kinase OS	pkma PE	21	1.47996	0.0035218
2110	2	2.3	2.8	tr|K4I722|K4I722_DANRE	Protein argonaute-3 OS	ago3a PE	4	1.46847	0.00303042
1449	4.5	4.77	17.8	tr|Q7SXG6|Q7SXG6_DANRE	Glutathione transferase OS	gstt2 PE	5	1.46471	8.46801e-05
2408	0.94	5.79	14.8	tr|F1Q4M2|F1Q4M2_DANRE	Retinol dehydrogenase 12,-like OS	rdh12l PE	7	1.46229	0.000412946
1614	3.87	4.4	1.9	tr|E7EXL6|E7EXL6_DANRE	Myoferlin-like OS	myofl PE	8	1.46025	0.0435813
1352	5.27	5.36	11.6	tr|F1QFJ8|F1QFJ8_DANRE	Heterogeneous nuclear ribonucleoprotein H1,-like OS	hnrnph1l PE	5	1.45578	0.03443
288	29.51	29.53	51.7	tr|Q6DHK5|Q6DHK5_DANRE	Glutathione S-transferase omega OS	gsto1 PE	21	1.45574	0.0456789
2270	1.59	1.76	2.8	tr|E7F6T2|E7F6T2_DANRE	GRAM domain-containing 4b OS	gramd4b PE	3	1.45316	0.0359304
1917	2.06	2.07	17	tr|Q502P6|Q502P6_DANRE	NADH dehydrogenase [ubiquinone] iron-sulfur protein 5 OS	ndufs5 PE	1	1.44824	0.000100067
2263	1.64	1.77	3.3	tr|Q803K6|Q803K6_DANRE	Tbcb protein OS	tbcb PE	1	1.448	0.023021
2252	1.68	1.77	2.1	tr|F1QHY0|F1QHY0_DANRE	Sc:d0202 OS	sc:d0202 PE	1	1.43758	0.0106207
843	11.45	11.79	30	tr|F1QD43|F1QD43_DANRE	Si:ch211-150d5.3 (Fragment) OS	si:ch211-150d5.3 PE	11	1.43394	0.00955494
2391	1.01	1.24	3.1	tr|Q7ZTY5|Q7ZTY5_DANRE	Eukaryotic translation initiation factor 2B, subunit 3 gamma OS	eif2b3 PE	1	1.43372	0.0371901
1462	4.44	6.36	24.4	tr|Q6IQ56|Q6IQ56_DANRE	Small nuclear ribonucleoprotein Sm D3 OS	snrpd3 PE	4	1.43024	0.000374351
742	13.55	13.78	12.7	tr|A0A0R4I9J2|A0A0R4I9J2_DANRE	Si:ch1073-13h15.3 OS	si:ch1073-13h15.3 PE	9	1.42956	0.00111425
1718	3	3.75	12.9	tr|F6NSX3|F6NSX3_DANRE	Glutathione peroxidase OS	gpx4a PE	3	1.42567	0.0392738
1423	4.65	4.91	12.9	sp|A2BG43|GLTP_DANRE	Glycolipid transfer protein OS	gltp PE	3	1.41976	0.0370662
2340	1.32	1.47	1.1	tr|F1QNY0|F1QNY0_DANRE	Granulin a OS	grna PE	1	1.41292	0.00381422
1305	5.73	5.78	13.3	tr|A0JMM2|A0JMM2_DANRE	1-acyl-sn-glycerol-3-phosphate acyltransferase OS	agpat2 PE	3	1.41043	0.0114402
1587	4	4.07	7.8	tr|Q567X7|Q567X7_DANRE	PDZ and LIM domain 1 (Elfin) OS	pdlim1 PE	2	1.41035	0.0025897
870	11.04	18.92	26.3	tr|Q68EI1|Q68EI1_DANRE	Cystathionine gamma-lyase OS	cthl PE	11	1.40587	0.00271397
508	19.49	20.23	56.5	tr|Q7SXI9|Q7SXI9_DANRE	60S ribosomal protein L28 OS	rpl28 PE	20	1.40066	0.00436455
1894	2.09	8.64	5.2	tr|A0A0R4IH04|A0A0R4IH04_DANRE	Glycogen debranching enzyme OS	aglb PE	7	1.39508	0.0185839
2361	1.2	59.82	45.4	tr|Q6DHE1|Q6DHE1_DANRE	Cyp46a1 protein (Fragment) OS	cyp46a1.1 PE	33	1.39323	0.0182932
2132	2	2.04	2.4	tr|A5PMI3|A5PMI3_DANRE	tRNA (cytosine(34)-C(5))-methyltransferase OS	nsun2 PE	3	1.39037	0.0388924
543	18.07	18.56	41.8	tr|Q4V8Q9|Q4V8Q9_DANRE	LOC100004902 protein (Fragment) OS	LOC100004902 PE	13	1.38738	0.00083622
157	43.59	44.47	43.5	tr|E9QH31|E9QH31_DANRE	Aldehyde dehydrogenase OS	aldh3a2b PE	27	1.38687	0.0202432
1139	7.28	7.82	9.1	tr|Q4U0S6|Q4U0S6_DANRE	Vesicle-fusing ATPase OS	nsfb PE	7	1.38526	0.00201726
880	10.91	11.05	27.7	tr|A0A2R8Q9H0|A0A2R8Q9H0_DANRE	Endonuclease domain-containing 1 protein-like OS	LOC100002544 PE	7	1.38268	0.0170241
1926	2.05	2.06	3.4	sp|E7FF10|VWA1_DANRE	von Willebrand factor A domain-containing protein 1 OS	vwa1 PE	3	1.3801	7.61925e-05
1248	6.06	6.19	4.8	tr|F1R452|F1R452_DANRE	Acyl-CoA synthetase long chain family member 4a OS	acsl4a PE	4	1.37721	0.000602817
780	12.7	29.07	45.3	tr|Q7T306|Q7T306_DANRE	Creatine kinase OS	ckmb PE	26	1.37364	0.00171184
2255	1.66	2.14	8.6	sp|A3KGT9|GPT3L_DANRE	Glycerol-3-phosphate acyltransferase 3-like OS	agpat9l PE	6	1.37252	3.77817e-05
530	18.45	18.52	38.6	tr|Q7SXA1|Q7SXA1_DANRE	ATPase H+ transporting V0 subunit e1 OS	atp6v0e1 PE	11	1.36618	0.0189877
2008	2.01	2.07	5.2	tr|F1QDP5|F1QDP5_DANRE	Thymocyte nuclear protein 1 OS	thyn1 PE	2	1.36221	0.0419237
194	38.74	65.32	23.9	tr|Q1MTC4|Q1MTC4_DANRE	Vitellogenin 2 OS	vtg2 PE	41	1.36129	0.0464682
54	71.62	71.42	65.7	tr|Q7ZUN7|Q7ZUN7_DANRE	Creatine kinase OS	ckmt1 PE	71	1.3589	0.0143194
349	26.14	50.24	39.9	tr|A0JMQ8|A0JMQ8_DANRE	Zgc:154169 OS	retsat.1 PE	31	1.35851	0.00273059
1892	2.1	2.12	2.6	tr|E7F2S8|E7F2S8_DANRE	Acyl-CoA synthetase family member 3 OS	acsf3 PE	1	1.35818	1.23143e-05
458	21.56	23.53	20.3	tr|B3DIX3|B3DIX3_DANRE	Glutamine--fructose-6-phosphate transaminase (isomerizing) OS	gfpt2 PE	18	1.35764	0.00200387
1078	7.94	32.18	36.8	tr|Q6TNP4|Q6TNP4_DANRE	Tubulin alpha chain OS	tuba8l2 PE	30	1.35586	0.0442143
1583	4	4.19	4.2	tr|A0A2R8QGZ6|A0A2R8QGZ6_DANRE	Anoctamin OS	ano10a PE	4	1.3556	0.000588254
1863	2.19	2.63	3.4	tr|F1R182|F1R182_DANRE	Aminoacyl tRNA synthase complex-interacting multifunctional protein 2 OS	aimp2 PE	1	1.35355	0.0105391
674	15.03	15.12	49.3	tr|Q6PFT7|Q6PFT7_DANRE	Coactosin-like 1 OS	cotl1 PE	9	1.34944	8.67929e-06
1758	2.69	5.4	5	tr|A0A2R8QHK6|A0A2R8QHK6_DANRE	Septin 9b OS	sept9b PE	5	1.34446	0.000265508
2296	1.48	2.17	4.5	tr|F8W2Q8|F8W2Q8_DANRE	5'-nucleotidase OS	nt5c3a PE	2	1.34393	0.00192151
637	15.76	16.23	51	sp|P62084|RS7_DANRE	40S ribosomal protein S7 OS	rps7 PE	14	1.34383	3.02908e-05
518	19.11	19.17	32.9	tr|L7QIX7|L7QIX7_DANRE	Pentaxin OS	CRP5.2 PE	12	1.34335	0.0463054
1473	4.38	4.5	17.8	tr|F1QR78|F1QR78_DANRE	Proteasome subunit beta OS	psmb10 PE	4	1.34106	0.0288508
2312	1.41	1.56	3	sp|Q5U403|MVD1_DANRE	Diphosphomevalonate decarboxylase OS	mvd PE	2	1.33944	0.0201977
2419	0.9	1.08	3.3	tr|B8A514|B8A514_DANRE	Ganglioside-induced differentiation-associated protein 1-like 1 OS	gdap1l1 PE	2	1.33734	0.0379792
802	12.24	12.27	29.7	tr|Q7ZZA3|Q7ZZA3_DANRE	Peptidylprolyl isomerase OS	fkbp11 PE	7	1.33652	0.00394456
969	9.56	11.65	9.5	tr|F1QYT2|F1QYT2_DANRE	Sulfide quinone oxidoreductase OS	sqor PE	6	1.33652	0.0226386
902	10.56	13.75	13.9	tr|Q6PGV7|Q6PGV7_DANRE	Cytochrome P450, family 2, subfamily J, polypeptide 22 OS	cyp2p9 PE	12	1.33554	0.00680444
878	10.94	10.99	36.7	tr|F1QQM8|F1QQM8_DANRE	Si:ch211-161h7.8 (Fragment) OS	si:ch211-161h7.8 PE	6	1.33513	0.0324301
1171	6.89	6.99	11.3	tr|Q6NWY1|Q6NWY1_DANRE	55 kDa erythrocyte membrane protein OS	mpp1 PE	4	1.33241	0.000407079
2269	1.59	1.94	15.6	tr|Q3B7G1|Q3B7G1_DANRE	NADH dehydrogenase [ubiquinone] 1 beta subcomplex subunit 5, mitochondrial OS	ndufb5 PE	3	1.32613	0.00103082
1975	2.02	2.31	16.3	tr|B3DHK5|B3DHK5_DANRE	Retinol-binding protein 7b, cellular OS	rbp7b PE	3	1.32456	0.0262648
1096	7.8	15.82	18.4	tr|Q66HW2|Q66HW2_DANRE	EH-domain containing 1 OS	ehd1b PE	10	1.32451	3.88896e-08
1028	8.53	16.35	35.2	tr|B8JIS5|B8JIS5_DANRE	Glutathione transferase OS	gstm.3 PE	9	1.3229	0.0110373
1808	2.4	2.44	8.9	tr|B2GRA4|B2GRA4_DANRE	Chmp4b protein OS	chmp4bb PE	2	1.3206	0.00236623
2230	1.8	2	1.5	tr|A7MC08|A7MC08_DANRE	Olfactomedin-like domain-containing protein (Fragment) OS	olfm4.2 PE	1	1.31536	0.0385049
385	24.64	25.14	39.8	tr|Q503V2|Q503V2_DANRE	Apolipoprotein Ea OS	apoea PE	15	1.31365	0.014378
221	35.84	35.96	57	sp|Q642H9|RS4X_DANRE	40S ribosomal protein S4, X isoform OS	rps4x PE	23	1.31119	0.0101141
599	16.74	17.06	30.8	tr|B2GNT1|B2GNT1_DANRE	40S ribosomal protein SA OS	rpsa PE	15	1.31093	0.0304567
796	12.3	12.38	46.7	tr|Q5RHX2|Q5RHX2_DANRE	OCIA domain-containing 2 OS	ociad2 PE	8	1.30741	0.0499744
2304	1.44	5.26	5.7	tr|Q504F5|Q504F5_DANRE	Calpain 2, (M/II) large subunit b OS	capn2b PE	8	1.3054	0.00206416
338	26.64	26.63	47.4	tr|Q6NZZ1|Q6NZZ1_DANRE	Zgc:77938 OS	zgc:77938 PE	16	1.30511	0.00895732
1526	4.1	4.24	8.4	tr|Q7T336|Q7T336_DANRE	Hydroxymethylbilane synthase OS	hmbsa PE	4	1.3042	0.00492015
2059	2	11.34	28.8	tr|Q5PR40|Q5PR40_DANRE	Zgc:103612 OS	lxn PE	7	1.30024	0.0490302
2134	2	2.04	2.9	tr|Q6P0C0|Q6P0C0_DANRE	StAR-related lipid transfer (START) domain-containing 10 OS	stard10 PE	1	1.3001	0.00156248

## Sheet: LAP
Supplementary File S3.
Cyberlindnera jadinii yeast as a functional protein source: Modulation of immunoregulatory pathways in the intestinal proteome of zebrafish (Danio rerio). Kathiresan Purushothamana,*, Alexander D. Crawforda, Sérgio D. C. Rochab, Aleksandar B. Göksua, Byron Morales-Langeb, Liv Torunn Mydlandb, Shubha Vjic,d, Qingsong Line, Margareth Øverlandb and Charles McL. Pressa
List of low abundant proteins (LAPs) present in intestine of zebrafish fed with ACJ (iTRAQ)
N	Unused	Total	% Cov (95)	Accession #	Name	Code	Peptides(95%)	Average Ratio	P-value
2231	1.78	23.24	6.9	tr|B7ZVK0|B7ZVK0_DANRE	Zgc:171445 OS	zgc:171445 PE	15	-4.59154	4.81397e-05
898	10.7	10.79	29.3	tr|Q0V976|Q0V976_DANRE	LOC561528 protein (Fragment) OS	LOC561528 PE	13	-3.59571	0.0408534
2094	2	3.72	7.1	tr|B2GQS8|B2GQS8_DANRE	Lissencephaly-1 homolog OS	pafah1b1a PE	3	-3.2213	0.00507555
2369	1.14	3.29	8.1	tr|E9QB89|E9QB89_DANRE	Si:dkey-90l23.2 OS	si:dkey-90l23.2 PE	2	-3.03246	0.014673
1234	6.19	6.2	35.3	tr|Q5RG16|Q5RG16_DANRE	Si:dkey-241l7.4 OS	si:dkey-241l7.4 PE	4	-2.93433	0.00439278
386	24.64	24.66	61.5	tr|Q6DHT8|Q6DHT8_DANRE	Ferritin OS	fthl27 PE	20	-2.65772	0.00115836
1686	3.27	3.33	15	tr|A0A2R8QS89|A0A2R8QS89_DANRE	Nucleophosmin/nucleoplasmin, 2b OS	npm2b PE	2	-2.64379	0.00356319
1547	4.04	8.19	4	tr|A0A0R4IQ11|A0A0R4IQ11_DANRE	Gelsolin OS	scinla PE	4	-2.60947	0.000689676
2208	1.89	45.74	72.2	tr|A0A2R8Q9J9|A0A2R8Q9J9_DANRE	Regucalcin OS	rgn PE	31	-2.55579	0.0104138
1883	2.11	3.93	4.8	tr|Q6TEM7|Q6TEM7_DANRE	CG17293-PA-like protein OS	wdr82 PE	3	-2.40298	0.000577998
27	99.67	99.4	84.8	tr|Q7ZTT1|Q7ZTT1_DANRE	Catalase OS	cat PE	118	-2.27877	0.0163519
1854	2.22	2.27	43.6	tr|A0A2R8Q608|A0A2R8Q608_DANRE	Si:dkey-203a12.2 OS	spink2.7 PE	4	-2.26723	0.00804053
1909	2.07	2.11	4.1	tr|Q6NV46|Q6NV46_DANRE	Signal transducer and activator of transcription OS	stat3 PE	4	-2.2193	0.0177504
1030	8.51	9.09	30.2	tr|E7F2R8|E7F2R8_DANRE	Apolipoprotein D OS	apoda.2 PE	10	-2.18057	0.0316807
2320	1.39	35.25	81.1	tr|Q6TNR6|Q6TNR6_DANRE	Peptidyl-prolyl cis-trans isomerase OS	ppiab PE	32	-2.17144	0.000980036
340	26.56	35.84	35.4	tr|Q7ZWA1|Q7ZWA1_DANRE	Elongation factor 1-alpha (Fragment) OS	si:dkey-37o8.1 PE	26	-2.15162	0.0392022
2187	2	2	9	tr|Q6AZB5|Q6AZB5_DANRE	Stromal cell-derived factor 2-like 1 OS	sdf2l1 PE	1	-2.14809	0.000922827
1156	7.05	16.48	40.5	tr|Q7SZ53|Q7SZ53_DANRE	Pentaxin OS	crp2 PE	13	-2.1408	0.0488639
2192	2	2	11.3	tr|B3DFJ9|B3DFJ9_DANRE	Si:ch211-125e6.12 protein OS	si:ch211-125e6.13 PE	2	-2.13947	0.0223928
1048	8.27	8.37	11.2	tr|Q08BI0|Q08BI0_DANRE	Uncharacterized protein (Fragment) OS	2 SV	4	-2.10783	0.0466132
200	38.19	39.45	43.9	tr|A0A0R4IJL2|A0A0R4IJL2_DANRE	Alpha-galactosidase OS	naga PE	34	-2.04101	0.006124
2170	2	2.01	8.1	tr|Q6DH43|Q6DH43_DANRE	Mitochondrial ribosomal protein L43 OS	mrpl43 PE	1	-1.99331	0.00144895
866	11.07	11.24	25.6	tr|A9JR73|A9JR73_DANRE	LOC100000061 protein (Fragment) OS	si:ch211-133n4.9 PE	7	-1.99094	0.00843996
2173	2	2	2.3	tr|Q7T2C0|Q7T2C0_DANRE	Zgc:64076 OS	slc22a2 PE	2	-1.94418	0.030726
1062	8.11	18.42	70.6	tr|Q804W0|Q804W0_DANRE	Parvalbumin OS	pvalb1 PE	10	-1.93333	0.0224546
278	30.08	30.28	57.2	tr|A2BGT2|A2BGT2_DANRE	D-amino-acid oxidase, tandem duplicate 2 OS	dao.2 PE	18	-1.87019	0.000246378
1257	6.03	6.1	7.9	tr|Q7ZVT0|Q7ZVT0_DANRE	Zgc:55673 OS	lsm14b PE	3	-1.85801	0.0133939
421	23.05	23.2	50.6	tr|Q6DHT0|Q6DHT0_DANRE	Cathepsin L.1 OS	ctsl.1 PE	37	-1.8559	0.0444994
488	20.21	22.86	42.4	tr|Q568E7|Q568E7_DANRE	Zgc:110339 OS	zgc:110339 PE	16	-1.8239	0.0184575
1659	3.52	3.65	19.7	tr|Q5RHW2|Q5RHW2_DANRE	Si:dkey-14d8.6 OS	si:dkey-14d8.6 PE	3	-1.81784	0.0402718
2258	1.65	2.1	5	tr|B3DJ34|B3DJ34_DANRE	Phosphatidylinositol-5-phosphate 4-kinase, type II, alpha a OS	pip4k2aa PE	3	-1.80392	0.000589491
810	12.13	14.6	70.1	tr|Q6P5L2|Q6P5L2_DANRE	Diazepam-binding inhibitor (GABA receptor modulator, acyl-CoA binding protein) OS	dbi PE	12	-1.77748	0.0059553
1101	7.75	7.84	29.7	contam_sp|REF_HEVBR|	contam_sp|REF_HEVBR|		5	-1.77732	0.000374315
29	98.52	98.44	65.2	tr|Q6IQX2|Q6IQX2_DANRE	Collagen, type I, alpha 2 OS	col1a2 PE	227	-1.77363	0.00291864
1155	7.07	7.21	38.3	tr|Q567L9|Q567L9_DANRE	Pla2g12b protein OS	pla2g12b PE	12	-1.77154	0.000168654
1285	5.98	6.15	5.5	tr|A3KNH6|A3KNH6_DANRE	Si:dkey-208k4.2 protein (Fragment) OS	si:dkey-208k4.2 PE	3	-1.76751	0.0354256
917	10.32	10.42	14.5	tr|A7MC71|A7MC71_DANRE	Zp2.3 protein (Fragment) OS	zp2.3 PE	6	-1.75441	0.0385574
610	16.37	16.73	50.3	tr|Q9DDT0|Q9DDT0_DANRE	Ferritin OS	fth1a PE	9	-1.74106	0.0191974
1115	7.57	83.47	62.9	tr|Q6PEI9|Q6PEI9_DANRE	Collagen, type I, alpha 3 OS	col1a1b PE	272	-1.73014	0.00323442
16	117.91	118.25	65.9	tr|Q6P4U1|Q6P4U1_DANRE	Collagen, type I, alpha 1 OS	col1a1a PE	439	-1.72742	0.0037002
404	23.79	24.12	92.7	sp|Q9I8V0|PRV2_DANRE	Parvalbumin-2 OS	pvalb2 PE	17	-1.7145	0.00981135
1810	2.39	5.22	5.2	tr|Q503R7|Q503R7_DANRE	5-lipoxygenase OS	alox5b.3 PE	6	-1.7104	0.00221219
2212	1.89	2.24	4.5	tr|A0A0G2L0J2|A0A0G2L0J2_DANRE	5-formyltetrahydrofolate cyclo-ligase OS	mthfs PE	1	-1.70024	0.00173609
1805	2.41	5.85	13.9	tr|Q7ZV39|Q7ZV39_DANRE	Voltage-dependent anion-selective channel protein 3 OS	zgc:56235 PE	4	-1.6719	0.00746561
2282	1.54	1.67	3.1	tr|A0JMQ6|A0JMQ6_DANRE	Cyp4v2 protein OS	cyp4v8 PE	3	-1.66678	0.00102227
1451	4.49	62.19	62.1	tr|Q7SYL6|Q7SYL6_DANRE	Alpha-amylase OS	amy2a PE	96	-1.66626	0.00136313
1232	6.2	8.74	22.4	tr|Q7ZVD6|Q7ZVD6_DANRE	Ferritin OS	zgc:56095 PE	4	-1.66042	0.000146128
672	15.08	15.39	37.6	tr|A0A0R4IUN6|A0A0R4IUN6_DANRE	Cathepsin B OS	ctsbb PE	18	-1.65617	0.00997495
1612	3.89	3.96	19.2	tr|A9JRA9|A9JRA9_DANRE	Zgc:172053 OS	zgc:172053 PE	3	-1.64984	0.0341045
569	17.41	17.7	45.5	tr|F1QSI4|F1QSI4_DANRE	Uridylate-specific endoribonuclease OS	endou PE	11	-1.63392	0.00249483
57	69.2	68.47	80.5	tr|F1QU55|F1QU55_DANRE	Betaine--homocysteine S-methyltransferase 1 OS	bhmt PE	106	-1.63132	0.0215105
1327	5.46	9.47	34.9	tr|Q1LWD7|Q1LWD7_DANRE	Parvalbumin OS	pvalb7 PE	5	-1.6135	0.0156676
2316	1.4	1.53	2.9	tr|A0A0R4IWF9|A0A0R4IWF9_DANRE	DNA-(apurinic or apyrimidinic site) endonuclease OS	apex1 PE	2	-1.59892	0.0101132
2392	1	4.44	12.4	tr|Q6PC41|Q6PC41_DANRE	Histone deacetylase complex subunit SAP18 OS	sap18 PE	4	-1.58547	0.00784854
2233	1.78	2.67	7.3	tr|F1R0C7|F1R0C7_DANRE	Cysteine and histidine-rich domain (CHORD)-containing 1b OS	chordc1b PE	3	-1.57478	0.000375559
1485	4.3	11.75	49.5	tr|Q7ZT36|Q7ZT36_DANRE	Parvalbumin OS	pvalb3 PE	8	-1.57306	0.000454782
2382	1.05	1.16	4.8	sp|Q5BJJ8|RM51_DANRE	39S ribosomal protein L51, mitochondrial OS	mrpl51 PE	1	-1.56683	0.000395848
1787	2.51	29.67	25.4	tr|F1RD80|F1RD80_DANRE	Cadherin 17, LI cadherin (liver-intestine) OS	cdh17 PE	33	-1.566	0.0333847
1635	3.74	3.88	6.4	tr|A7YYG2|A7YYG2_DANRE	Peptidylprolyl isomerase OS	fkbp8 PE	5	-1.55705	0.00152409
2180	2	2	1.8	tr|B0S697|B0S697_DANRE	Complement factor properdin OS	cfp PE	1	-1.55284	0.000206834
2056	2	13.63	23.3	tr|A8E4Z6|A8E4Z6_DANRE	Zgc:123103 OS	zgc:123103 PE	9	-1.5444	6.82028e-05
1828	2.32	13.2	25.6	tr|Q503M9|Q503M9_DANRE	Zgc:110425 OS	zgc:110425 PE	15	-1.54389	0.00360555
733	13.77	14.97	54.7	tr|A8E5L8|A8E5L8_DANRE	Nucleoside diphosphate kinase OS	nme4 PE	11	-1.53421	0.000158479
2394	1	1.11	11.1	tr|Q4V9N9|Q4V9N9_DANRE	Eukaryotic translation initiation factor 4C OS	eif1axb PE	2	-1.533	0.0465997
2295	1.48	2.32	2.5	tr|Q07DR3|Q07DR3_DANRE	Dynactin subunit 1 OS	dctn1a PE	6	-1.5306	0.0335754
1901	2.08	2.26	2	tr|X1WHB9|X1WHB9_DANRE	Zgc:114181 OS	cndp1 PE	1	-1.51934	0.00111628
1125	7.41	7.47	16.8	sp|Q5U3U0|PHYD1_DANRE	Phytanoyl-CoA dioxygenase domain-containing protein 1 OS	phyhd1 PE	6	-1.51397	0.0382652
1496	4.21	4.31	6.5	sp|A5D6U8|ACP7_DANRE	Acid phosphatase type 7 OS	acp7 PE	3	-1.50646	0.00886772
841	11.47	14.1	16.8	tr|Q6GMJ1|Q6GMJ1_DANRE	Carboxylic ester hydrolase (Fragment) OS	ces2a PE	11	-1.49363	6.83542e-05
1990	2.01	4.16	5.9	tr|A0A2R8QN11|A0A2R8QN11_DANRE	Fermitin family homolog 2 OS	fermt2 PE	7	-1.49005	0.00598611
1887	2.11	2.14	2.8	tr|Q5RGV0|Q5RGV0_DANRE	Inosine-5'-monophosphate dehydrogenase OS	impdh1b PE	2	-1.48832	0.00134383
1650	3.58	3.69	12.1	tr|Q499A2|Q499A2_DANRE	Plasminogen receptor, C-terminal lysine transmembrane protein OS	plgrkt PE	2	-1.48832	0.00201685
2024	2	61.24	64	tr|F1QXV8|F1QXV8_DANRE	Phosphoglycerate kinase OS	pgk1 PE	50	-1.48653	0.0462307
1879	2.12	2.21	3	tr|A0A0R4IS75|A0A0R4IS75_DANRE	Cysteine dioxygenase OS	cdo1 PE	1	-1.48013	0.0109722
1491	4.26	7.07	19.7	tr|Q5SPD1|Q5SPD1_DANRE	Elongation factor-1, delta, b OS	eef1db PE	6	-1.47375	0.000125961
2402	0.97	1.11	28.6	tr|Q6PBP0|Q6PBP0_DANRE	Cytochrome c oxidase subunit 7C, mitochondrial OS	cox7c PE	2	-1.47249	0.0205606
2433	0.84	0.92	3.4	tr|F1REU6|F1REU6_DANRE	Phosphatidylinositol-5-phosphate 4-kinase, type II, gamma a OS	pip4k2ca PE	1	-1.46927	0.0373052
1435	4.59	4.71	12.9	tr|Q6DEH9|Q6DEH9_DANRE	Hydroxysteroid (17-beta) dehydrogenase 14 OS	hsd17b14 PE	3	-1.46222	0.000194959
2441	0.81	22.58	8.6	tr|E7FFZ3|E7FFZ3_DANRE	Si:dkey-46g23.2 OS	si:dkey-46g23.2 PE	16	-1.45168	0.0497296
1929	2.04	12.45	3	tr|A0A286YBE9|A0A286YBE9_DANRE	Plectin a OS	pleca PE	21	-1.45028	0.000112083
2045	2	23.01	30.4	tr|Q0IIQ4|Q0IIQ4_DANRE	Zgc:158138 protein (Fragment) OS	hadhab PE	14	-1.44826	0.0499444
2352	1.26	1.39	4.5	tr|B2GQ61|B2GQ61_DANRE	Kynurenine formamidase OS	afmid PE	2	-1.44747	0.01761
312	27.91	31.46	70.1	tr|Q499A7|Q499A7_DANRE	Peptidyl-prolyl cis-trans isomerase OS	ppiaa PE	33	-1.44554	0.029454
1265	6.01	6.04	6.1	tr|Q7T342|Q7T342_DANRE	Xylulose kinase OS	xylb PE	3	-1.44501	0.00031975
713	14.12	14.35	24	tr|Q802Z9|Q802Z9_DANRE	SERPINE1 mRNA binding protein 1 OS	serbp1a PE	9	-1.44359	0.0382718
1956	2.03	2.11	5.2	tr|Q6NWK3|Q6NWK3_DANRE	RAN-binding protein 1 OS	ranbp1 PE	2	-1.43807	0.0180347
2220	1.85	1.93	8.7	tr|G1K2G0|G1K2G0_DANRE	Peptide-methionine (R)-S-oxide reductase OS	msrb2 PE	1	-1.43421	0.0417531
2381	1.06	1.16	3.4	tr|X1WEE6|X1WEE6_DANRE	Family with sequence similarity 98 member A OS	fam98a PE	3	-1.43062	0.0185159
2127	2	2.06	10.5	tr|Q66I86|Q66I86_DANRE	Mitochondrial ribosomal protein L40 OS	mrpl40 PE	3	-1.42923	0.013475
1759	2.67	4.87	14.7	tr|Q7ZWD8|Q7ZWD8_DANRE	Cfl1 protein OS	cfl1l PE	4	-1.4248	0.047565
1267	6	27.01	46.5	tr|Q7SZR4|Q7SZR4_DANRE	Phosphoglycerate mutase OS	pgam1a PE	19	-1.42399	3.73312e-05
204	37.42	37.39	81.7	tr|Q6PC53|Q6PC53_DANRE	Peptidyl-prolyl cis-trans isomerase OS	ppiab PE	34	-1.4228	0.0012821
1696	3.15	5.33	5.9	tr|A4QNU7|A4QNU7_DANRE	Sgpl1 protein OS	sgpl1 PE	4	-1.42114	0.000161827
1745	2.8	2.84	6	tr|Q6DH68|Q6DH68_DANRE	Ketohexokinase OS	khk PE	2	-1.41847	1.08402e-05
2034	2	33.75	42.6	tr|F1QJE0|F1QJE0_DANRE	Ubiquinol-cytochrome c reductase core protein 2a OS	uqcrc2a PE	18	-1.41606	0.024387
936	10.03	10.09	50.4	tr|Q0ZBR7|Q0ZBR7_DANRE	Macrophage migration inhibitory factor OS	mif PE	5	-1.41308	0.0212371
2088	2	4.03	4.4	tr|Q2YDQ1|Q2YDQ1_DANRE	Zgc:123297 OS	zgc:123297 PE	2	-1.41259	2.18593e-05
933	10.05	10.2	6.7	tr|A0A2R8QLL7|A0A2R8QLL7_DANRE	Nidogen 1b OS	nid1b PE	7	-1.41143	0.0199265
263	32	33.48	34.2	tr|B1H1J6|B1H1J6_DANRE	Dihydropyrimidinase OS	dpys PE	23	-1.41128	0.00222453
592	16.86	17.08	43.4	tr|Q567K5|Q567K5_DANRE	Dicarbonyl/L-xylulose reductase OS	dcxr PE	11	-1.40955	0.0107586
598	16.75	16.87	34.6	tr|Q5XJD4|Q5XJD4_DANRE	Cathepsin X OS	ctsz PE	13	-1.40953	0.0328937
1343	5.36	5.46	11.9	tr|F1Q6A4|F1Q6A4_DANRE	Catechol-O-methyltransferase domain-containing 1 (Fragment) OS	comtd1 PE	3	-1.40533	3.31596e-05
1322	5.5	9.98	13.5	tr|Q5TZ82|Q5TZ82_DANRE	Cytochrome P450, family 2, subfamily N, polypeptide 13 OS	cyp2n13 PE	11	-1.40198	0.0300363
1839	2.27	3.33	3.3	tr|F1QAA7|F1QAA7_DANRE	Propionate--CoA ligase OS	acss2 PE	2	-1.39867	0.0102053
1309	5.69	5.77	47.6	tr|E9QFX0|E9QFX0_DANRE	Apolipoprotein C-I OS	apoc1 PE	5	-1.39372	0.00038686
1980	2.02	2.06	4	tr|E9QB97|E9QB97_DANRE	Carbonic anhydrase OS	ca6 PE	3	-1.39114	0.00250027
101	54.87	55.56	50.7	tr|F1Q883|F1Q883_DANRE	6-phosphogluconate dehydrogenase, decarboxylating OS	pgd PE	41	-1.38911	0.0265529
1877	2.12	4.77	4.4	tr|Q7ZU46|Q7ZU46_DANRE	Heat shock protein 4, like OS	hspa4a PE	5	-1.38687	0.0039821
1141	7.27	7.4	15.1	tr|F1RCK7|F1RCK7_DANRE	Ribokinase OS	rbks PE	5	-1.38568	0.000577226
1690	3.21	5.62	8.4	tr|E9QFU8|E9QFU8_DANRE	Branched-chain-amino-acid aminotransferase OS	bcat2 PE	5	-1.38538	0.0023128
2141	2	2.03	10.9	sp|Q6PBU0|F136A_DANRE	Protein FAM136A OS	fam136a PE	1	-1.38515	0.00226911
1524	4.11	4.12	13.7	tr|A7MCJ5|A7MCJ5_DANRE	Thy1 protein OS	thy1 PE	2	-1.38417	0.0460643
2201	1.94	2.2	3.4	tr|A0A2U3TVF3|A0A2U3TVF3_DANRE	Poly(U)-binding-splicing factor PUF60-B OS	puf60b PE	2	-1.38274	0.0106724
271	30.85	31.01	43	tr|F8W5L3|F8W5L3_DANRE	Ornithine aminotransferase OS	oat PE	20	-1.37551	0.0196243
950	9.82	63.93	39.3	tr|Q9PUB5|Q9PUB5_DANRE	Type II cytokeratin OS	krt5 PE	46	-1.37517	0.0350943
2327	1.37	1.49	11.7	tr|Q6P119|Q6P119_DANRE	NADH dehydrogenase [ubiquinone] 1 beta subcomplex subunit 3 OS	ndufb3 PE	1	-1.37512	0.00324317
2077	2	5.63	7.5	tr|Q0VA81|Q0VA81_DANRE	Elastin microfibril interfacer 1b OS	emilin1b PE	5	-1.37478	0.0431358
1820	2.36	2.46	7.6	sp|Q6NYX8|PITH1_DANRE	PITH domain-containing protein 1 OS	pithd1 PE	2	-1.37438	0.0308932
1715	3.06	3.12	10	tr|Q7ZW75|Q7ZW75_DANRE	Transmembrane emp24 domain trafficking protein 2 OS	tmed2 PE	3	-1.37175	0.000739521
1394	4.85	4.95	9.9	sp|B8JLQ9|CBPO_DANRE	Carboxypeptidase O OS	cpo PE	4	-1.36689	0.046638
1903	2.08	2.18	14.2	tr|E7F4I2|E7F4I2_DANRE	Junctional adhesion molecule A OS	f11r.1 PE	4	-1.36463	0.00409506
1862	2.19	2.76	19.5	tr|Q6NYF2|Q6NYF2_DANRE	Chloride intracellular channel protein OS	clic1 PE	6	-1.36432	0.00015027
2225	1.82	2.45	5	tr|Q6GMG7|Q6GMG7_DANRE	Ankyrin repeat and sterile alpha motif domain-containing 4B OS	anks4b PE	4	-1.3641	8.65129e-05
1813	2.38	2.52	9.8	tr|Q7ZWE5|Q7ZWE5_DANRE	26S proteasome non-ATPase regulatory subunit 6 OS	psmd6 PE	4	-1.36178	0.00319166
1215	6.36	6.43	18.7	tr|B2GQZ0|B2GQZ0_DANRE	Thioredoxin domain-containing protein 17 OS	txndc17 PE	3	-1.35908	0.0261648
2019	2.01	2.01	7.8	tr|E9QHY3|E9QHY3_DANRE	PHD finger protein 5A OS	phf5a PE	1	-1.35527	0.00804747
232	34.96	38.24	33.6	contam_sp|K1C9_HUMAN|	contam_sp|K1C9_HUMAN|		23	-1.35124	0.000456573
1679	3.31	3.37	7.4	tr|Q7T2D7|Q7T2D7_DANRE	Gap junction protein OS	gja13.1 PE	2	-1.34991	0.000217175
2186	2	2	5.4	tr|A1L1F7|A1L1F7_DANRE	Synaptogyrin OS	syngr2a PE	1	-1.34818	0.0354338
808	12.16	12.52	28.4	tr|Q7T362|Q7T362_DANRE	Nucleophosmin OS	npm1a PE	7	-1.34676	0.00139547
1763	2.64	6.17	5.1	sp|F1RBC8|ABCD1_DANRE	ATP-binding cassette sub-family D member 1 OS	abcd1 PE	7	-1.34656	0.00421101
2234	1.78	2.09	5.4	tr|F1QF85|F1QF85_DANRE	Transcription factor A, mitochondrial OS	tfam PE	1	-1.34579	0.00607626
1404	4.79	4.92	13.9	tr|Q566T8|Q566T8_DANRE	Cathepsin S, b.2 OS	ctss2.2 PE	4	-1.34105	0.00715351
2283	1.54	1.63	14.5	tr|A0A0G2KUB6|A0A0G2KUB6_DANRE	Wu:fj16a03 OS	wu:fj16a03 PE	2	-1.33951	0.0138735
474	20.71	24.08	13.4	tr|F1QTT0|F1QTT0_DANRE	Alpha-mannosidase OS	man2b1 PE	14	-1.33258	0.00563123
257	32.88	32.91	81.8	tr|B2GRH9|B2GRH9_DANRE	Superoxide dismutase [Cu-Zn] OS	sod1 PE	40	-1.3285	0.00690159
2117	2	2.13	12.8	sp|Q568W0|SELW_DANRE	Selenoprotein W OS	selenow PE	1	-1.32627	0.0299889
1316	5.59	5.72	19.9	tr|Q5PNM4|Q5PNM4_DANRE	ATP-dependent Clp protease proteolytic subunit OS	clpp PE	7	-1.32626	0.00646508
1318	5.54	56.95	23.2	tr|X1WC44|X1WC44_DANRE	Si:ch211-212c13.8 (Fragment) OS	si:ch211-212c13.8 PE	32	-1.32501	0.0159348
1908	2.07	2.21	22.3	tr|Q6P131|Q6P131_DANRE	Thioredoxin 2 OS	txn2 PE	2	-1.32134	7.4212e-07
966	9.61	9.91	9.8	tr|Q9I8G2|Q9I8G2_DANRE	Calpain-1 catalytic subunit OS	capn1 PE	10	-1.32098	0.0429771
1948	2.03	8.26	20	tr|F1QJD1|F1QJD1_DANRE	Apolipoprotein A-IV b, tandem duplicate 2 OS	apoa4b.2 PE	6	-1.31525	0.0394483
529	18.5	18.6	33	sp|Q7T3H9|HYI_DANRE	Putative hydroxypyruvate isomerase OS	hyi PE	11	-1.31477	0.00269786
1782	2.55	2.62	8.5	sp|Q6PBP3|PXL2A_DANRE	Peroxiredoxin-like 2A OS	prxl2a PE	3	-1.31217	0.0289679
542	18.1	18.19	62.4	tr|Q6IMW7|Q6IMW7_DANRE	Parvalbumin OS	pvalb4 PE	11	-1.31102	0.00211077
801	12.25	12.27	13.3	tr|Q6PC10|Q6PC10_DANRE	Branched-chain-amino-acid aminotransferase OS	bcat1 PE	6	-1.3094	0.00369565
2153	2	2.01	3.5	tr|B0JZP5|B0JZP5_DANRE	Deoxyribonuclease II OS	dnase2 PE	2	-1.30858	0.0176514
1034	8.47	8.62	14	tr|Q6NYM8|Q6NYM8_DANRE	Hydroxyacid-oxoacid transhydrogenase, mitochondrial OS	adhfe1 PE	5	-1.30828	0.00300554
1231	6.21	6.22	9.6	tr|A0A0R4IYB5|A0A0R4IYB5_DANRE	Si:ch211-194m7.5 (Fragment) OS	si:ch211-194m7.5 PE	5	-1.3079	0.00764294
1066	8.07	8.08	23.4	tr|Q502B7|Q502B7_DANRE	Methylmalonyl CoA epimerase OS	mcee PE	4	-1.30392	3.56753e-08
1815	2.38	2.46	6.2	tr|Q8JHH4|Q8JHH4_DANRE	Vacuolar ATP synthase subunit E OS	atp6v1e1b PE	1	-1.30349	0.00276371
2064	2	9.15	30.5	tr|A0A0R4ISN6|A0A0R4ISN6_DANRE	Glutaryl-CoA dehydrogenase b (Fragment) OS	gcdhb PE	5	-1.30246	0.0117406
1264	6.01	6.07	17.2	tr|X1WGQ3|X1WGQ3_DANRE	Si:dkey-96g2.1 OS	si:dkey-96g2.1 PE	5	-1.302	7.15681e-05
