# Supplementary material for: Cyberlindnera jadinii yeast as a functional protein source: Modulation of immunoregulatory pathways in the intestinal proteome of zebrafish (Danio rerio)
Source: Heliyon. 2024 Feb 21;10(5):e26547. doi: 10.1016/j.heliyon.2024.e26547 (PMC10925985; doi:10.1016/j.heliyon.2024.e26547)
Supplement: Multimedia component 4 [file mmc4.xlsx]

## Sheet: HAP
Supplementary File S4.
Selected pathways and their associated proteins identified from the high abundant protein list
Pathway	Proteins
Ribosome	40S ribosomal protein S4, X isoform, 40S ribosomal protein SA,60S ribosomal protein L28,60S ribosomal protein L30
Fatty acid degradation	Acyl-CoA synthetase long chain family member 4a, Aldehyde dehydrogenase, Carnitine O-palmitoyltransferase
Arginine and proline metabolism	Creatine kinase, Aldehyde dehydrogenase
Oxidative phosphorylation	ATPase H+ transporting V0 subunit e1, NADH dehydrogenase [ubiquinone] iron-sulfur protein 5, NADH dehydrogenase [ubiquinone] flavoprotein 2, mitochondrial
Fatty acid metabolism	Carnitine O-palmitoyltransferase, Acyl-CoA synthetase long chain family member 4a
PPAR signaling pathway	Carnitine O-palmitoyltransferase, Acyl-CoA synthetase long chain family member 4a
C-type lectin receptor signaling pathway	ADP-ribosylation factor 1, RAS-related 2
Phagosome	ATPase H+ transporting V0 subunit e1, Tubulin alpha chain
Fatty acid biosynthesis	Acyl-CoA synthetase long chain family member 4a
Intestinal immune network for IgA production	ADP-ribosylation factor 1

## Sheet: LAP
Supplementary File S4.
Selected pathways and their associated proteins identified from the low abundant protein list
Pathway	Proteins
Lysosome	Alpha-mannosidase, Cathepsin L, Deoxyribonuclease II, Alpha-galactosidase , Cathepsin B
Necroptosis	Ferritin, Signal transducer and activator of transcription, Calpain-1 catalytic subunit, Peptidyl-prolyl cis-trans isomerase
Ferroptosis	Ferritin
Apoptosis	Cathepsin B, Cathepsin L, Calpain-1 catalytic subunit
Drug metabolism	Inosine-5'-monophosphate dehydrogenase, Dihydropyrimidinase
Taurine and hypotaurine metabolism	Cysteine dioxygenase
Spliceosome	Poly(U)-binding-splicing factor PUF60-B, PHD finger protein 5A
