# Supplementary material for: Cyberlindnera jadinii yeast as a functional protein source: Modulation of immunoregulatory pathways in the intestinal proteome of zebrafish (Danio rerio)
Source: Heliyon. 2024 Feb 21;10(5):e26547. doi: 10.1016/j.heliyon.2024.e26547 (PMC10925985; doi:10.1016/j.heliyon.2024.e26547)
Supplement: Multimedia component 5 [file mmc5.xlsx]

## Sheet: HAP
Supplementary File S5.
Cyberlindnera jadinii yeast as a functional protein source: Modulation of immunoregulatory pathways in the intestinal proteome of zebrafish (Danio rerio). Kathiresan Purushothamana,*, Alexander D. Crawforda, Sérgio D. C. Rochab, Aleksandar B. Göksua, Byron Morales-Langeb, Liv Torunn Mydlandb, Shubha Vjic,d, Qingsong Line, Margareth Øverlandb and Charles McL. Pressa
Gene Ontology (GO) terms of the high abundant proteins of zebrafish intestine fed with ACJ
Biological Process
Enrichment FDR	nGenes	Pathway Genes	Fold Enrichment	Pathway	URL	Genes
0.0153880160036627	5	136	14.3969633307869	Cellular modified amino acid metabolic process	http://amigo.geneontology.org/amigo/term/GO:0006575	ckmt1 gdap1l1 ckmb cpt1aa gstm.3
0.0181549460937452	12	1227	3.82980344838536	Macromolecule localization	http://amigo.geneontology.org/amigo/term/GO:0033036	grna ehd1b napab ipo7 vtg2 rab3aa arf2b gltpa rab8b vtg1 apoea sept9b
0.026315728802802	7	562	4.87754771918473	Peptide metabolic process	http://amigo.geneontology.org/amigo/term/GO:0006518	rps4x eif2b3 rpsa gdap1l1 rps7 gstm.3 atp6v0e1
0.026315728802802	2	12	65.2662337662338	Phosphagen metabolic process	http://amigo.geneontology.org/amigo/term/GO:0006599	ckmt1 ckmb
0.026315728802802	2	12	65.2662337662338	Phosphocreatine metabolic process	http://amigo.geneontology.org/amigo/term/GO:0006603	ckmt1 ckmb
0.026315728802802	5	240	8.15827922077922	Sulfur compound metabolic process	http://amigo.geneontology.org/amigo/term/GO:0006790	acsl4a sqor gdap1l1 gstm.3 sult3st2
0.026315728802802	8	732	4.27975303385139	Cellular protein localization	http://amigo.geneontology.org/amigo/term/GO:0034613	grna ehd1b napab ipo7 rab3aa arf2b rab8b sept9b
0.026315728802802	2	12	65.2662337662338	Phosphagen biosynthetic process	http://amigo.geneontology.org/amigo/term/GO:0042396	ckmt1 ckmb
0.026315728802802	8	728	4.30326816041102	Cellular amide metabolic process	http://amigo.geneontology.org/amigo/term/GO:0043603	acsl4a rps4x eif2b3 rpsa gdap1l1 rps7 gstm.3 atp6v0e1
0.026315728802802	2	12	65.2662337662338	Phosphocreatine biosynthetic process	http://amigo.geneontology.org/amigo/term/GO:0046314	ckmt1 ckmb
0.026315728802802	5	233	8.40337773814169	Localization within membrane	http://amigo.geneontology.org/amigo/term/GO:0051668	grna ehd1b rab3aa arf2b rab8b
0.026315728802802	8	737	4.2507180743273	Cellular macromolecule localization	http://amigo.geneontology.org/amigo/term/GO:0070727	grna ehd1b napab ipo7 rab3aa arf2b rab8b sept9b
0.026315728802802	3	52	22.5921578421578	Exocytic process	http://amigo.geneontology.org/amigo/term/GO:0140029	napab rab3aa rab8b
0.0565377638232491	4	190	8.24415584415584	Protein localization to membrane	http://amigo.geneontology.org/amigo/term/GO:0072657	grna ehd1b rab3aa rab8b
0.0565377638232491	3	87	13.5033587102553	Protein localization to plasma membrane	http://amigo.geneontology.org/amigo/term/GO:0072659	ehd1b rab3aa rab8b
0.0682121691528921	3	95	12.3662337662338	Protein localization to cell periphery	http://amigo.geneontology.org/amigo/term/GO:1990778	ehd1b rab3aa rab8b
0.09648360344303	4	232	6.75167935512763	Lipid transport	http://amigo.geneontology.org/amigo/term/GO:0006869	vtg2 gltpa vtg1 apoea
0.09648360344303	8	946	3.31160594162708	Protein localization	http://amigo.geneontology.org/amigo/term/GO:0008104	grna ehd1b napab ipo7 rab3aa arf2b rab8b sept9b
0.105083785147341	2	34	23.035141329259	Cellular modified amino acid biosynthetic process	http://amigo.geneontology.org/amigo/term/GO:0042398	ckmt1 ckmb
0.10570532672373	2	35	22.3769944341373	Vesicle docking involved in exocytosis	http://amigo.geneontology.org/amigo/term/GO:0006904	rab3aa rab8b
0.10598559246463	4	252	6.21583178726036	Lipid localization	http://amigo.geneontology.org/amigo/term/GO:0010876	vtg2 gltpa vtg1 apoea
0.10598559246463	9	1223	2.88174703464973	Small molecule metabolic process	http://amigo.geneontology.org/amigo/term/GO:0044281	acsl4a pnp4b ttr nt5c3a ACSF3 cpt1aa fam3a pkma apoea
0.108065871950233	2	38	20.6103896103896	Endocytic recycling	http://amigo.geneontology.org/amigo/term/GO:0032456	ehd1b arf2b
0.117576350370968	4	266	5.8886827458256	Monocarboxylic acid metabolic process	http://amigo.geneontology.org/amigo/term/GO:0032787	acsl4a ACSF3 cpt1aa pkma
0.120847968227841	9	1277	2.7598877238658	Organic substance transport	http://amigo.geneontology.org/amigo/term/GO:0071702	napab ipo7 vtg2 rab3aa arf2b gltpa rab8b vtg1 apoea
0.121816726004839	7	834	3.28678875081753	Lipid metabolic process	http://amigo.geneontology.org/amigo/term/GO:0006629	acsl4a ttr ACSF3 cpt1aa fam3a agpat2 apoea
0.127287812867153	2	51	15.3567608861727	Cytoplasmic translation	http://amigo.geneontology.org/amigo/term/GO:0002181	eif2b3 atp6v0e1
0.127287812867153	5	460	4.25649350649351	Translation	http://amigo.geneontology.org/amigo/term/GO:0006412	rps4x eif2b3 rpsa rps7 atp6v0e1
0.127287812867153	2	47	16.6637192594639	Regulation of lipid metabolic process	http://amigo.geneontology.org/amigo/term/GO:0019216	cpt1aa fam3a
0.127287812867153	1	3	130.532467532468	Regulation of synaptic vesicle fusion to presynaptic active zone membrane	http://amigo.geneontology.org/amigo/term/GO:0031630	rab3aa
0.127287812867153	1	3	130.532467532468	Regulation of fatty acid beta-oxidation	http://amigo.geneontology.org/amigo/term/GO:0031998	cpt1aa
0.127287812867153	5	464	4.21979959695477	Peptide biosynthetic process	http://amigo.geneontology.org/amigo/term/GO:0043043	rps4x eif2b3 rpsa rps7 atp6v0e1
0.127287812867153	5	457	4.28443547699565	Nucleobase-containing small molecule metabolic process	http://amigo.geneontology.org/amigo/term/GO:0055086	acsl4a pnp4b ttr nt5c3a pkma
0.127287812867153	1	3	130.532467532468	MRNA methylation	http://amigo.geneontology.org/amigo/term/GO:0080009	nsun2
0.127287812867153	1	3	130.532467532468	Regulation of synaptic vesicle membrane organization	http://amigo.geneontology.org/amigo/term/GO:1901632	rab3aa
0.132032786595678	2	53	14.7772604753737	Synaptic vesicle exocytosis	http://amigo.geneontology.org/amigo/term/GO:0016079	napab rab3aa
0.134344407233763	1	6	65.2662337662338	Regulation of gluconeogenesis	http://amigo.geneontology.org/amigo/term/GO:0006111	fam3a
0.134344407233763	3	165	7.11995277449823	Fatty acid metabolic process	http://amigo.geneontology.org/amigo/term/GO:0006631	acsl4a ACSF3 cpt1aa
0.134344407233763	2	60	13.0532467532468	Glutathione metabolic process	http://amigo.geneontology.org/amigo/term/GO:0006749	gdap1l1 gstm.3
0.134344407233763	3	189	6.21583178726036	Exocytosis	http://amigo.geneontology.org/amigo/term/GO:0006887	napab rab3aa rab8b
0.134344407233763	2	69	11.3506493506494	Neurotransmitter secretion	http://amigo.geneontology.org/amigo/term/GO:0007269	napab rab3aa
0.134344407233763	2	57	13.7402597402597	Protein secretion	http://amigo.geneontology.org/amigo/term/GO:0009306	rab3aa rab8b
0.134344407233763	2	74	10.5837135837136	Regulation of exocytosis	http://amigo.geneontology.org/amigo/term/GO:0017157	rab3aa rab8b
0.134344407233763	6	744	3.15804356933389	Organophosphate metabolic process	http://amigo.geneontology.org/amigo/term/GO:0019637	acsl4a ckmt1 ckmb nt5c3a pkma agpat2
0.134344407233763	2	74	10.5837135837136	Membrane docking	http://amigo.geneontology.org/amigo/term/GO:0022406	rab3aa rab8b
0.134344407233763	2	68	11.5175706646295	Response to insulin	http://amigo.geneontology.org/amigo/term/GO:0032868	rab8b pkma
0.134344407233763	2	63	12.4316635745207	Cellular response to insulin stimulus	http://amigo.geneontology.org/amigo/term/GO:0032869	rab8b pkma
0.134344407233763	1	5	78.3194805194805	SNARE complex disassembly	http://amigo.geneontology.org/amigo/term/GO:0035494	napab
0.134344407233763	2	57	13.7402597402597	Establishment of protein localization to extracellular region	http://amigo.geneontology.org/amigo/term/GO:0035592	rab3aa rab8b
0.134344407233763	5	544	3.59924083269672	Amide biosynthetic process	http://amigo.geneontology.org/amigo/term/GO:0043604	rps4x eif2b3 rpsa rps7 atp6v0e1
0.134344407233763	1	6	65.2662337662338	Negative regulation of gluconeogenesis	http://amigo.geneontology.org/amigo/term/GO:0045721	fam3a
0.134344407233763	1	5	78.3194805194805	Regulation of fatty acid oxidation	http://amigo.geneontology.org/amigo/term/GO:0046320	cpt1aa
0.134344407233763	1	4	97.8993506493507	Golgi vesicle fusion to target membrane	http://amigo.geneontology.org/amigo/term/GO:0048210	rab8b
0.134344407233763	2	63	12.4316635745207	Vesicle docking	http://amigo.geneontology.org/amigo/term/GO:0048278	rab3aa rab8b
0.134344407233763	1	6	65.2662337662338	Maintenance of presynaptic active zone structure	http://amigo.geneontology.org/amigo/term/GO:0048790	rab3aa
0.134344407233763	1	6	65.2662337662338	Regulation of ligase activity	http://amigo.geneontology.org/amigo/term/GO:0051340	aimp2
0.134344407233763	1	6	65.2662337662338	Positive regulation of ligase activity	http://amigo.geneontology.org/amigo/term/GO:0051351	aimp2
0.134344407233763	4	358	4.37538997315534	Membrane organization	http://amigo.geneontology.org/amigo/term/GO:0061024	grna rab3aa gltpa rab8b
0.134344407233763	2	71	11.0309127492226	Regulation of small molecule metabolic process	http://amigo.geneontology.org/amigo/term/GO:0062012	cpt1aa fam3a
0.134344407233763	1	4	97.8993506493507	Thyroid hormone transport	http://amigo.geneontology.org/amigo/term/GO:0070327	ttr
0.134344407233763	2	57	13.7402597402597	Protein localization to extracellular region	http://amigo.geneontology.org/amigo/term/GO:0071692	rab3aa rab8b
0.134344407233763	2	66	11.866587957497	Vesicle-mediated transport to the plasma membrane	http://amigo.geneontology.org/amigo/term/GO:0098876	ehd1b arf2b
0.134344407233763	1	6	65.2662337662338	Maintenance of synapse structure	http://amigo.geneontology.org/amigo/term/GO:0099558	rab3aa
0.134344407233763	2	69	11.3506493506494	Signal release from synapse	http://amigo.geneontology.org/amigo/term/GO:0099643	napab rab3aa
0.134344407233763	2	74	10.5837135837136	Organelle localization by membrane tethering	http://amigo.geneontology.org/amigo/term/GO:0140056	rab3aa rab8b
0.134344407233763	1	5	78.3194805194805	Regulation of p38MAPK cascade	http://amigo.geneontology.org/amigo/term/GO:1900744	acsl4a
0.134344407233763	1	6	65.2662337662338	Presynaptic active zone organization	http://amigo.geneontology.org/amigo/term/GO:1990709	rab3aa
0.138615915576759	2	76	10.3051948051948	Vesicle fusion	http://amigo.geneontology.org/amigo/term/GO:0006906	rab3aa rab8b
0.138615915576759	8	1283	2.44176088914982	Cellular localization	http://amigo.geneontology.org/amigo/term/GO:0051641	grna ehd1b napab ipo7 rab3aa arf2b rab8b sept9b
0.138615915576759	2	77	10.171361106426	Organelle membrane fusion	http://amigo.geneontology.org/amigo/term/GO:0090174	rab3aa rab8b
0.141684107384947	1	7	55.9424860853432	MRNA modification	http://amigo.geneontology.org/amigo/term/GO:0016556	nsun2
0.141684107384947	1	7	55.9424860853432	Regulation of vesicle fusion	http://amigo.geneontology.org/amigo/term/GO:0031338	rab3aa
0.141684107384947	1	7	55.9424860853432	P38MAPK cascade	http://amigo.geneontology.org/amigo/term/GO:0038066	acsl4a
0.147450953988584	1	8	48.9496753246753	Steroid catabolic process	http://amigo.geneontology.org/amigo/term/GO:0006706	apoea
0.147450953988584	1	8	48.9496753246753	Cholesterol catabolic process	http://amigo.geneontology.org/amigo/term/GO:0006707	apoea
0.147450953988584	2	84	9.32374768089054	Carbohydrate catabolic process	http://amigo.geneontology.org/amigo/term/GO:0016052	pkma aglb
0.147450953988584	1	8	48.9496753246753	Sterol catabolic process	http://amigo.geneontology.org/amigo/term/GO:0016127	apoea
0.147450953988584	3	226	5.19819560970003	Cellular response to hormone stimulus	http://amigo.geneontology.org/amigo/term/GO:0032870	fkbp11 rab8b pkma
0.147450953988584	2	86	9.10691633947448	Regulated exocytosis	http://amigo.geneontology.org/amigo/term/GO:0045055	napab rab3aa
0.147450953988584	1	8	48.9496753246753	Regulation of oxidoreductase activity	http://amigo.geneontology.org/amigo/term/GO:0051341	apoea
0.147450953988584	1	8	48.9496753246753	Positive regulation of oxidoreductase activity	http://amigo.geneontology.org/amigo/term/GO:0051353	apoea
0.153333227915889	2	89	8.79994163140231	Regulation of neurotransmitter levels	http://amigo.geneontology.org/amigo/term/GO:0001505	napab rab3aa
0.153333227915889	1	10	39.1597402597403	Postsynaptic membrane organization	http://amigo.geneontology.org/amigo/term/GO:0001941	grna
0.153333227915889	4	424	3.69431511884342	Carbohydrate metabolic process	http://amigo.geneontology.org/amigo/term/GO:0005975	glb1l fam3a pkma aglb
0.153333227915889	2	95	8.24415584415584	Neurotransmitter transport	http://amigo.geneontology.org/amigo/term/GO:0006836	napab rab3aa
0.153333227915889	1	10	39.1597402597403	Negative regulation of cellular carbohydrate metabolic process	http://amigo.geneontology.org/amigo/term/GO:0010677	fam3a
0.153333227915889	1	10	39.1597402597403	Synaptic vesicle priming	http://amigo.geneontology.org/amigo/term/GO:0016082	napab
0.153333227915889	1	9	43.5108225108225	Lipoprotein catabolic process	http://amigo.geneontology.org/amigo/term/GO:0042159	apoea
0.153333227915889	5	635	3.08344411494018	Cellular lipid metabolic process	http://amigo.geneontology.org/amigo/term/GO:0044255	acsl4a ttr ACSF3 cpt1aa agpat2
0.153333227915889	1	10	39.1597402597403	Negative regulation of carbohydrate metabolic process	http://amigo.geneontology.org/amigo/term/GO:0045912	fam3a
0.153333227915889	2	95	8.24415584415584	Organelle fusion	http://amigo.geneontology.org/amigo/term/GO:0048284	rab3aa rab8b
0.153333227915889	1	9	43.5108225108225	Regulation of lipid catabolic process	http://amigo.geneontology.org/amigo/term/GO:0050994	cpt1aa
0.153333227915889	2	94	8.33185962973197	Membrane fusion	http://amigo.geneontology.org/amigo/term/GO:0061025	rab3aa rab8b
0.153333227915889	1	9	43.5108225108225	Negative regulation of small molecule metabolic process	http://amigo.geneontology.org/amigo/term/GO:0062014	fam3a
0.153333227915889	2	96	8.15827922077922	Cellular response to peptide hormone stimulus	http://amigo.geneontology.org/amigo/term/GO:0071375	rab8b pkma
0.153333227915889	2	96	8.15827922077922	Cellular response to peptide	http://amigo.geneontology.org/amigo/term/GO:1901653	rab8b pkma
0.156358788344406	3	249	4.71804099514943	Generation of precursor metabolites and energy	http://amigo.geneontology.org/amigo/term/GO:0006091	ndufv2 pkma aglb
0.158545643455684	1	11	35.5997638724912	Phosphatidic acid biosynthetic process	http://amigo.geneontology.org/amigo/term/GO:0006654	agpat2
0.158545643455684	2	101	7.75440401182975	Carbohydrate biosynthetic process	http://amigo.geneontology.org/amigo/term/GO:0016051	fam3a aglb
0.158545643455684	1	11	35.5997638724912	Phosphatidic acid metabolic process	http://amigo.geneontology.org/amigo/term/GO:0046473	agpat2
0.158545643455684	2	101	7.75440401182975	Vesicle-mediated transport in synapse	http://amigo.geneontology.org/amigo/term/GO:0099003	napab rab3aa
0.158545643455684	2	101	7.75440401182975	Synaptic vesicle cycle	http://amigo.geneontology.org/amigo/term/GO:0099504	napab rab3aa
0.166063187568143	3	261	4.50111957008509	Response to hormone	http://amigo.geneontology.org/amigo/term/GO:0009725	fkbp11 rab8b pkma
0.166223218461079	1	12	32.6331168831169	Myoblast fusion	http://amigo.geneontology.org/amigo/term/GO:0007520	myofl
0.166223218461079	1	12	32.6331168831169	Carnitine metabolic process	http://amigo.geneontology.org/amigo/term/GO:0009437	cpt1aa
0.166223218461079	3	264	4.44997048406139	Secretion by cell	http://amigo.geneontology.org/amigo/term/GO:0032940	napab rab3aa rab8b
0.166705105120959	1	14	27.9712430426716	Polysaccharide catabolic process	http://amigo.geneontology.org/amigo/term/GO:0000272	aglb
0.166705105120959	1	14	27.9712430426716	Syncytium formation by plasma membrane fusion	http://amigo.geneontology.org/amigo/term/GO:0000768	myofl
0.166705105120959	1	14	27.9712430426716	Complement activation, lectin pathway	http://amigo.geneontology.org/amigo/term/GO:0001867	si:ch1073-110a20.1
0.166705105120959	1	14	27.9712430426716	Glycogen catabolic process	http://amigo.geneontology.org/amigo/term/GO:0005980	aglb
0.166705105120959	1	13	30.1228771228771	Amino-acid betaine metabolic process	http://amigo.geneontology.org/amigo/term/GO:0006577	cpt1aa
0.166705105120959	1	14	27.9712430426716	Syncytium formation	http://amigo.geneontology.org/amigo/term/GO:0006949	myofl
0.166705105120959	1	13	30.1228771228771	Optokinetic behavior	http://amigo.geneontology.org/amigo/term/GO:0007634	atp6v0e1
0.166705105120959	1	14	27.9712430426716	Glucan catabolic process	http://amigo.geneontology.org/amigo/term/GO:0009251	aglb
0.166705105120959	2	113	6.93092747960005	Endosomal transport	http://amigo.geneontology.org/amigo/term/GO:0016197	ehd1b arf2b
0.166705105120959	1	14	27.9712430426716	Regulation of fatty acid metabolic process	http://amigo.geneontology.org/amigo/term/GO:0019217	cpt1aa
0.166705105120959	1	13	30.1228771228771	Cell junction maintenance	http://amigo.geneontology.org/amigo/term/GO:0034331	rab3aa
0.166705105120959	2	111	7.05580905580906	Response to peptide hormone	http://amigo.geneontology.org/amigo/term/GO:0043434	rab8b pkma
0.166705105120959	1	13	30.1228771228771	Negative regulation of neuron apoptotic process	http://amigo.geneontology.org/amigo/term/GO:0043524	apoea
0.166705105120959	1	14	27.9712430426716	Cellular polysaccharide catabolic process	http://amigo.geneontology.org/amigo/term/GO:0044247	aglb
0.166705105120959	1	14	27.9712430426716	Cell-cell fusion	http://amigo.geneontology.org/amigo/term/GO:0140253	myofl
0.166705105120959	1	14	27.9712430426716	Negative regulation of neuron death	http://amigo.geneontology.org/amigo/term/GO:1901215	apoea
0.166705105120959	2	112	6.9928107606679	Response to peptide	http://amigo.geneontology.org/amigo/term/GO:1901652	rab8b pkma
0.168676337478451	7	1218	2.25055978504254	Organonitrogen compound biosynthetic process	http://amigo.geneontology.org/amigo/term/GO:1901566	rps4x ckmt1 eif2b3 rpsa ckmb rps7 atp6v0e1
0.170835386951244	3	285	4.12207792207792	Secretion	http://amigo.geneontology.org/amigo/term/GO:0046903	napab rab3aa rab8b
0.17277013643295	1	15	26.1064935064935	Synaptic vesicle fusion to presynaptic active zone membrane	http://amigo.geneontology.org/amigo/term/GO:0031629	rab3aa
0.17277013643295	1	15	26.1064935064935	Vesicle fusion to plasma membrane	http://amigo.geneontology.org/amigo/term/GO:0099500	rab3aa
0.174235238243519	3	290	4.05100761307658	Export from cell	http://amigo.geneontology.org/amigo/term/GO:0140352	napab rab3aa rab8b
0.17575385558673	1	16	24.4748376623377	Mitochondrial electron transport, NADH to ubiquinone	http://amigo.geneontology.org/amigo/term/GO:0006120	ndufv2
0.17575385558673	1	16	24.4748376623377	Visual behavior	http://amigo.geneontology.org/amigo/term/GO:0007632	atp6v0e1
0.17575385558673	5	733	2.67119647065077	Protein transport	http://amigo.geneontology.org/amigo/term/GO:0015031	napab ipo7 rab3aa arf2b rab8b
0.17575385558673	1	16	24.4748376623377	Cellular component maintenance	http://amigo.geneontology.org/amigo/term/GO:0043954	rab3aa
0.17575385558673	1	16	24.4748376623377	Synaptic vesicle membrane organization	http://amigo.geneontology.org/amigo/term/GO:0048499	rab3aa
0.178104375938733	5	740	2.6459283959284	Establishment of protein localization	http://amigo.geneontology.org/amigo/term/GO:0045184	napab ipo7 rab3aa arf2b rab8b
0.178453980911302	1	17	23.035141329259	Cytoplasmic translational initiation	http://amigo.geneontology.org/amigo/term/GO:0002183	eif2b3
0.178453980911302	1	17	23.035141329259	Purine nucleobase metabolic process	http://amigo.geneontology.org/amigo/term/GO:0006144	ttr
0.178453980911302	2	127	6.16688822988036	Signal release	http://amigo.geneontology.org/amigo/term/GO:0023061	napab rab3aa
0.178453980911302	2	127	6.16688822988036	Synapse organization	http://amigo.geneontology.org/amigo/term/GO:0050808	grna rab3aa
0.178453980911302	2	126	6.21583178726036	Regulation of secretion by cell	http://amigo.geneontology.org/amigo/term/GO:1903530	rab3aa rab8b
0.17853707102262	4	516	3.03563877982483	Intracellular protein transport	http://amigo.geneontology.org/amigo/term/GO:0006886	napab ipo7 rab3aa arf2b
0.17853707102262	2	129	6.07127755964965	Regulation of vesicle-mediated transport	http://amigo.geneontology.org/amigo/term/GO:0060627	rab3aa rab8b
0.179627625030941	2	130	6.02457542457543	Regulation of secretion	http://amigo.geneontology.org/amigo/term/GO:0051046	rab3aa rab8b
0.180905779202692	1	18	21.7554112554113	Regulation of carbohydrate biosynthetic process	http://amigo.geneontology.org/amigo/term/GO:0043255	fam3a
0.180905779202692	1	18	21.7554112554113	Embryonic retina morphogenesis in camera-type eye	http://amigo.geneontology.org/amigo/term/GO:0060059	atp6v0e1
0.180905779202692	3	308	3.81426041490977	Purine-containing compound metabolic process	http://amigo.geneontology.org/amigo/term/GO:0072521	acsl4a ttr pkma
0.186851187031064	1	19	20.6103896103896	NADH dehydrogenase complex assembly	http://amigo.geneontology.org/amigo/term/GO:0010257	ndufs5
0.186851187031064	1	19	20.6103896103896	Positive regulation of BMP signaling pathway	http://amigo.geneontology.org/amigo/term/GO:0030513	acsl4a
0.186851187031064	1	19	20.6103896103896	Mitochondrial respiratory chain complex I assembly	http://amigo.geneontology.org/amigo/term/GO:0032981	ndufs5
0.188053255317303	2	137	5.71675040288179	Protein folding	http://amigo.geneontology.org/amigo/term/GO:0006457	fkbp11 qsox1
0.189240304829655	2	138	5.67532467532468	ATP metabolic process	http://amigo.geneontology.org/amigo/term/GO:0046034	ndufv2 pkma
0.191269903866178	1	20	19.5798701298701	Gluconeogenesis	http://amigo.geneontology.org/amigo/term/GO:0006094	fam3a
0.191269903866178	1	20	19.5798701298701	Cellular carbohydrate catabolic process	http://amigo.geneontology.org/amigo/term/GO:0044275	aglb
0.192965164784535	1	21	18.6474953617811	Hexose biosynthetic process	http://amigo.geneontology.org/amigo/term/GO:0019319	fam3a
0.192965164784535	4	546	2.86884544027401	Carboxylic acid metabolic process	http://amigo.geneontology.org/amigo/term/GO:0019752	acsl4a ACSF3 cpt1aa pkma
0.192965164784535	1	21	18.6474953617811	Receptor clustering	http://amigo.geneontology.org/amigo/term/GO:0043113	grna
0.192965164784535	1	21	18.6474953617811	Monosaccharide biosynthetic process	http://amigo.geneontology.org/amigo/term/GO:0046364	fam3a
0.192965164784535	1	21	18.6474953617811	Elastic fiber assembly	http://amigo.geneontology.org/amigo/term/GO:0048251	si:ch1073-110a20.1
0.192965164784535	1	21	18.6474953617811	Sulfation	http://amigo.geneontology.org/amigo/term/GO:0051923	sult3st2
0.197129732328907	2	149	5.25634097446178	Energy derivation by oxidation of organic compounds	http://amigo.geneontology.org/amigo/term/GO:0015980	ndufv2 aglb
0.197129732328907	2	148	5.29185679185679	Lipid catabolic process	http://amigo.geneontology.org/amigo/term/GO:0016042	cpt1aa apoea
0.197129732328907	2	149	5.25634097446178	Vesicle organization	http://amigo.geneontology.org/amigo/term/GO:0016050	rab3aa rab8b
0.197129732328907	1	22	17.7998819362456	Long-chain fatty-acyl-CoA metabolic process	http://amigo.geneontology.org/amigo/term/GO:0035336	acsl4a
0.197129732328907	4	557	2.81218960572641	Oxoacid metabolic process	http://amigo.geneontology.org/amigo/term/GO:0043436	acsl4a ACSF3 cpt1aa pkma
0.197129732328907	1	22	17.7998819362456	Regulation of neuron apoptotic process	http://amigo.geneontology.org/amigo/term/GO:0043523	apoea
0.197129732328907	2	148	5.29185679185679	Cellular carbohydrate metabolic process	http://amigo.geneontology.org/amigo/term/GO:0044262	fam3a aglb
0.198058282935407	4	564	2.77728654324399	Cellular response to endogenous stimulus	http://amigo.geneontology.org/amigo/term/GO:0071495	acsl4a fkbp11 rab8b pkma
0.199453507593892	1	23	17.025974025974	Regulation of cellular ketone metabolic process	http://amigo.geneontology.org/amigo/term/GO:0010565	cpt1aa
Molecular Function
Enrichment FDR	nGenes	Pathway Genes	Fold Enrichment	Pathway	URL	Genes
0.0151838351867178	5	189	10.3597196454339	Structural constituent of ribosome	http://amigo.geneontology.org/amigo/term/GO:0003735	rps4x rpsa rpl30 rps7 atp6v0e1
0.0151838351867178	2	13	60.2457542457542	Protein disulfide isomerase activity	http://amigo.geneontology.org/amigo/term/GO:0003756	pdia2 qsox1
0.0151838351867178	2	12	65.2662337662338	Creatine kinase activity	http://amigo.geneontology.org/amigo/term/GO:0004111	ckmt1 ckmb
0.0151838351867178	2	12	65.2662337662338	Phosphotransferase activity, nitrogenous group as acceptor	http://amigo.geneontology.org/amigo/term/GO:0016775	ckmt1 ckmb
0.0151838351867178	2	13	60.2457542457542	Intramolecular oxidoreductase activity, transposing S-S bonds	http://amigo.geneontology.org/amigo/term/GO:0016864	pdia2 qsox1
0.0369138774815122	7	676	4.05500268961807	GTP binding	http://amigo.geneontology.org/amigo/term/GO:0005525	ehd1b rras2 rab3aa arf2b rab8b tuba8l3 sept9b
0.0369138774815122	2	23	34.0519480519481	Fatty acid ligase activity	http://amigo.geneontology.org/amigo/term/GO:0015645	acsl4a ACSF3
0.0369138774815122	2	27	29.007215007215	CoA-ligase activity	http://amigo.geneontology.org/amigo/term/GO:0016405	acsl4a ACSF3
0.0369138774815122	7	718	3.81780197518359	Guanyl nucleotide binding	http://amigo.geneontology.org/amigo/term/GO:0019001	ehd1b rras2 rab3aa arf2b rab8b tuba8l3 sept9b
0.0369138774815122	7	699	3.92157627779945	Guanyl ribonucleotide binding	http://amigo.geneontology.org/amigo/term/GO:0032561	ehd1b rras2 rab3aa arf2b rab8b tuba8l3 sept9b
0.0389863461972521	2	31	25.2643485546711	O-acyltransferase activity	http://amigo.geneontology.org/amigo/term/GO:0008374	cpt1aa agpat2
0.0389863461972521	2	32	24.4748376623377	Acid-thiol ligase activity	http://amigo.geneontology.org/amigo/term/GO:0016878	acsl4a ACSF3
0.0433666257046061	6	579	4.05800417199381	Structural molecule activity	http://amigo.geneontology.org/amigo/term/GO:0005198	rps4x rpsa rpl30 rps7 tuba8l3 atp6v0e1
0.0435856242522046	1	3	130.532467532468	1-acylglycerol-3-phosphate O-acyltransferase activity	http://amigo.geneontology.org/amigo/term/GO:0003841	agpat2
0.0435856242522046	5	430	4.55345816973724	GTPase activity	http://amigo.geneontology.org/amigo/term/GO:0003924	rras2 rab3aa rab8b tuba8l3 sept9b
0.0435856242522046	1	3	130.532467532468	Glycogen debranching enzyme activity	http://amigo.geneontology.org/amigo/term/GO:0004133	aglb
0.0435856242522046	1	3	130.532467532468	4-alpha-glucanotransferase activity	http://amigo.geneontology.org/amigo/term/GO:0004134	aglb
0.0435856242522046	1	3	130.532467532468	Amylo-alpha-1,6-glucosidase activity	http://amigo.geneontology.org/amigo/term/GO:0004135	aglb
0.0435856242522046	1	3	130.532467532468	Beta-galactosidase activity	http://amigo.geneontology.org/amigo/term/GO:0004565	glb1l
0.0435856242522046	1	3	130.532467532468	Pyruvate kinase activity	http://amigo.geneontology.org/amigo/term/GO:0004743	pkma
0.0435856242522046	3	136	8.63817799847212	Lipid transporter activity	http://amigo.geneontology.org/amigo/term/GO:0005319	vtg2 gltpa vtg1
0.0435856242522046	1	3	130.532467532468	Soluble NSF attachment protein activity	http://amigo.geneontology.org/amigo/term/GO:0005483	napab
0.0435856242522046	2	49	15.9835674529552	Oxidoreductase activity, acting on a sulfur group of donors	http://amigo.geneontology.org/amigo/term/GO:0016667	sqor qsox1
0.0435856242522046	3	155	7.57930456640134	Isomerase activity	http://amigo.geneontology.org/amigo/term/GO:0016853	pdia2 fkbp11 qsox1
0.0435856242522046	2	38	20.6103896103896	Intramolecular oxidoreductase activity	http://amigo.geneontology.org/amigo/term/GO:0016860	pdia2 qsox1
0.0435856242522046	2	46	17.025974025974	Ligase activity, forming carbon-sulfur bonds	http://amigo.geneontology.org/amigo/term/GO:0016877	acsl4a ACSF3
0.0435856242522046	1	3	130.532467532468	Flavin-linked sulfhydryl oxidase activity	http://amigo.geneontology.org/amigo/term/GO:0016971	qsox1
0.0512169517061645	7	925	2.9634398034398	RNA binding	http://amigo.geneontology.org/amigo/term/GO:0003723	hnrnph1l rps4x eif2b3 rpl30 nsun2 puraa atp6v0e1
0.0512169517061645	3	171	6.87012987012987	Ligase activity	http://amigo.geneontology.org/amigo/term/GO:0016874	acsl4a gatb ACSF3
0.0522368854722917	1	4	97.8993506493507	Thiol oxidase activity	http://amigo.geneontology.org/amigo/term/GO:0016972	qsox1
0.0543449281510014	1	5	78.3194805194805	MRNA methyltransferase activity	http://amigo.geneontology.org/amigo/term/GO:0008174	nsun2
0.0543449281510014	1	5	78.3194805194805	Galactosidase activity	http://amigo.geneontology.org/amigo/term/GO:0015925	glb1l
0.0543449281510014	1	5	78.3194805194805	Potassium ion binding	http://amigo.geneontology.org/amigo/term/GO:0030955	pkma
0.0543449281510014	1	5	78.3194805194805	Alkali metal ion binding	http://amigo.geneontology.org/amigo/term/GO:0031420	pkma
0.0543449281510014	1	5	78.3194805194805	Lysophosphatidic acid acyltransferase activity	http://amigo.geneontology.org/amigo/term/GO:0042171	agpat2
0.0543449281510014	1	5	78.3194805194805	Guanosine phosphorylase activity	http://amigo.geneontology.org/amigo/term/GO:0047975	pnp4b
0.0617038644786025	1	6	65.2662337662338	Acylglycerol O-acyltransferase activity	http://amigo.geneontology.org/amigo/term/GO:0016411	agpat2
0.0617038644786025	1	6	65.2662337662338	Purine-rich negative regulatory element binding	http://amigo.geneontology.org/amigo/term/GO:0032422	puraa
0.0700537773330508	1	7	55.9424860853432	Lysophospholipid acyltransferase activity	http://amigo.geneontology.org/amigo/term/GO:0071617	agpat2
0.0742493153908701	1	8	48.9496753246753	Purine-nucleoside phosphorylase activity	http://amigo.geneontology.org/amigo/term/GO:0004731	pnp4b
0.0742493153908701	1	8	48.9496753246753	Carnitine O-acyltransferase activity	http://amigo.geneontology.org/amigo/term/GO:0016406	cpt1aa
0.0742493153908701	1	8	48.9496753246753	Arachidonate-CoA ligase activity	http://amigo.geneontology.org/amigo/term/GO:0047676	acsl4a
0.0778638015792199	1	9	43.5108225108225	Oxidoreductase activity, acting on a sulfur group of donors, oxygen as acceptor	http://amigo.geneontology.org/amigo/term/GO:0016670	qsox1
0.0778638015792199	1	9	43.5108225108225	Very long-chain fatty acid-CoA ligase activity	http://amigo.geneontology.org/amigo/term/GO:0031957	ACSF3
0.0778638015792199	1	9	43.5108225108225	Alpha-glucosidase activity	http://amigo.geneontology.org/amigo/term/GO:0090599	aglb
0.0928643063390961	1	11	35.5997638724912	Carbon-nitrogen ligase activity, with glutamine as amido-N-donor	http://amigo.geneontology.org/amigo/term/GO:0016884	gatb
0.0969635441022964	1	12	32.6331168831169	GDP-dissociation inhibitor activity	http://amigo.geneontology.org/amigo/term/GO:0005092	si:ch1073-13h15.3
0.0969635441022964	1	12	32.6331168831169	5 -nucleotidase activity	http://amigo.geneontology.org/amigo/term/GO:0008253	nt5c3a
0.102770973373977	1	13	30.1228771228771	Nucleotidase activity	http://amigo.geneontology.org/amigo/term/GO:0008252	nt5c3a
0.114521699107563	2	119	6.58146895121685	Hydrolase activity, hydrolyzing O-glycosyl compounds	http://amigo.geneontology.org/amigo/term/GO:0004553	glb1l aglb
0.114521699107563	3	289	4.06502494045747	Acyltransferase activity	http://amigo.geneontology.org/amigo/term/GO:0016746	agpat9l cpt1aa agpat2
0.116501843753112	1	16	24.4748376623377	Glucosidase activity	http://amigo.geneontology.org/amigo/term/GO:0015926	aglb
0.116501843753112	1	16	24.4748376623377	Cell adhesion mediator activity	http://amigo.geneontology.org/amigo/term/GO:0098631	rpsa
0.118304383573722	6	998	2.35429300158759	Oxidoreductase activity	http://amigo.geneontology.org/amigo/term/GO:0016491	ndufv2 sqor aldh3a2b qsox1 rdh12l si:ch1073-13h15.3
0.118304383573722	5	745	2.62817048723089	Nucleoside-triphosphatase activity	http://amigo.geneontology.org/amigo/term/GO:0017111	rras2 rab3aa rab8b tuba8l3 sept9b
0.118657653415575	2	129	6.07127755964965	Magnesium ion binding	http://amigo.geneontology.org/amigo/term/GO:0000287	nt5c3a pkma
0.121561976756526	1	18	21.7554112554113	Threonine-type endopeptidase activity	http://amigo.geneontology.org/amigo/term/GO:0004298	psmb10
0.125945237322174	1	19	20.6103896103896	TRNA methyltransferase activity	http://amigo.geneontology.org/amigo/term/GO:0008175	nsun2
0.134226083177167	1	21	18.6474953617811	Long-chain fatty acid-CoA ligase activity	http://amigo.geneontology.org/amigo/term/GO:0004467	acsl4a
0.134226083177167	2	143	5.47688674961402	Hydrolase activity, acting on glycosyl bonds	http://amigo.geneontology.org/amigo/term/GO:0016798	glb1l aglb
0.139042091637941	5	805	2.43228200371057	Pyrophosphatase activity	http://amigo.geneontology.org/amigo/term/GO:0016462	rras2 rab3aa rab8b tuba8l3 sept9b
0.141086463967499	5	816	2.39949388846448	Hydrolase activity, acting on acid anhydrides	http://amigo.geneontology.org/amigo/term/GO:0016817	rras2 rab3aa rab8b tuba8l3 sept9b
0.141086463967499	5	814	2.405389450844	Hydrolase activity, acting on acid anhydrides, in phosphorus-containing anhydrides	http://amigo.geneontology.org/amigo/term/GO:0016818	rras2 rab3aa rab8b tuba8l3 sept9b
0.163762703871516	1	28	13.9856215213358	Protein-disulfide reductase activity	http://amigo.geneontology.org/amigo/term/GO:0015035	qsox1
0.163762703871516	1	28	13.9856215213358	GDP binding	http://amigo.geneontology.org/amigo/term/GO:0019003	rras2
0.166833251445007	1	29	13.5033587102553	Disulfide oxidoreductase activity	http://amigo.geneontology.org/amigo/term/GO:0015036	qsox1
0.172662665651794	1	31	12.6321742773356	Threonine-type peptidase activity	http://amigo.geneontology.org/amigo/term/GO:0070003	psmb10
0.172662665651794	1	31	12.6321742773356	Lipid transfer activity	http://amigo.geneontology.org/amigo/term/GO:0120013	gltpa
0.175430633148171	1	32	12.2374188311688	Glutathione transferase activity	http://amigo.geneontology.org/amigo/term/GO:0004364	gstm.3
0.178106407973056	1	33	11.866587957497	2 iron, 2 sulfur cluster binding	http://amigo.geneontology.org/amigo/term/GO:0051537	ndufv2
0.180668942374297	1	34	11.5175706646295	TRNA binding	http://amigo.geneontology.org/amigo/term/GO:0000049	nsun2
0.180668942374297	1	36	10.8777056277056	Antigen binding	http://amigo.geneontology.org/amigo/term/GO:0003823	si:ch1073-110a20.1
0.180668942374297	1	36	10.8777056277056	Oxidoreductase activity, acting on the aldehyde or oxo group of donors, NAD or NADP as acceptor	http://amigo.geneontology.org/amigo/term/GO:0016620	aldh3a2b
0.180668942374297	2	190	4.12207792207792	Molecular adaptor activity	http://amigo.geneontology.org/amigo/term/GO:0060090	napab sept9b
0.180668942374297	1	36	10.8777056277056	FAD binding	http://amigo.geneontology.org/amigo/term/GO:0071949	sqor
0.192430483480695	1	39	10.040959040959	Structural constituent of cytoskeleton	http://amigo.geneontology.org/amigo/term/GO:0005200	tuba8l3
Cellular component
Enrichment FDR	nGenes	Pathway Genes	Fold Enrichment	Pathway	URL	Genes
0.0261884245945451	5	212	9.23578779710855	Ribosome	http://amigo.geneontology.org/amigo/term/GO:0005840	rps4x rpsa rpl30 rps7 atp6v0e1
0.120677708772939	2	43	18.213832678949	Mitochondrial respiratory chain complex I	http://amigo.geneontology.org/amigo/term/GO:0005747	ndufs5 ndufv2
0.120677708772939	2	45	17.404329004329	Cytosolic large ribosomal subunit	http://amigo.geneontology.org/amigo/term/GO:0022625	rpl30 atp6v0e1
0.120677708772939	2	43	18.213832678949	NADH dehydrogenase complex	http://amigo.geneontology.org/amigo/term/GO:0030964	ndufs5 ndufv2
0.120677708772939	3	136	8.63817799847212	Ribosomal subunit	http://amigo.geneontology.org/amigo/term/GO:0044391	rpsa rpl30 atp6v0e1
0.120677708772939	2	43	18.213832678949	Respiratory chain complex I	http://amigo.geneontology.org/amigo/term/GO:0045271	ndufs5 ndufv2
0.13318278876323	1	3	130.532467532468	Anchored component of synaptic vesicle membrane	http://amigo.geneontology.org/amigo/term/GO:0098993	rab3aa
0.138789698269454	2	69	11.3506493506494	Mitochondrial respirasome	http://amigo.geneontology.org/amigo/term/GO:0005746	ndufs5 ndufv2
0.138789698269454	1	8	48.9496753246753	Eukaryotic translation initiation factor 2B complex	http://amigo.geneontology.org/amigo/term/GO:0005851	eif2b3
0.138789698269454	2	79	9.91385829360513	Large ribosomal subunit	http://amigo.geneontology.org/amigo/term/GO:0015934	rpl30 atp6v0e1
0.138789698269454	1	4	97.8993506493507	Aminoacyl-tRNA synthetase multienzyme complex	http://amigo.geneontology.org/amigo/term/GO:0017101	aimp2
0.138789698269454	2	79	9.91385829360513	Cytosolic ribosome	http://amigo.geneontology.org/amigo/term/GO:0022626	rpl30 atp6v0e1
0.138789698269454	1	9	43.5108225108225	Protein-lipid complex	http://amigo.geneontology.org/amigo/term/GO:0032994	apoea
0.138789698269454	1	9	43.5108225108225	Plasma lipoprotein particle	http://amigo.geneontology.org/amigo/term/GO:0034358	apoea
0.138789698269454	1	5	78.3194805194805	Triglyceride-rich plasma lipoprotein particle	http://amigo.geneontology.org/amigo/term/GO:0034385	apoea
0.138789698269454	2	75	10.4425974025974	Respirasome	http://amigo.geneontology.org/amigo/term/GO:0070469	ndufs5 ndufv2
0.138789698269454	2	68	11.5175706646295	Respiratory chain complex	http://amigo.geneontology.org/amigo/term/GO:0098803	ndufs5 ndufv2
0.138789698269454	2	90	8.7021645021645	Oxidoreductase complex	http://amigo.geneontology.org/amigo/term/GO:1990204	ndufs5 ndufv2
0.138789698269454	1	9	43.5108225108225	Lipoprotein particle	http://amigo.geneontology.org/amigo/term/GO:1990777	apoea
0.138789698269454	4	410	3.8204624643649	Ribonucleoprotein complex	http://amigo.geneontology.org/amigo/term/GO:1990904	hnrnph1l rpsa rpl30 atp6v0e1
0.141846447874376	6	875	2.68523933209647	Mitochondrion	http://amigo.geneontology.org/amigo/term/GO:0005739	ndufs5 ndufv2 ckmt1 sqor ACSF3 cpt1aa
0.143869541960966	8	1504	2.08296490743299	Extracellular region	http://amigo.geneontology.org/amigo/term/GO:0005576	grna ttr qsox1 ckmb nsun2 fam3a si:ch1073-110a20.1 apoea
0.143869541960966	1	15	26.1064935064935	Septin ring	http://amigo.geneontology.org/amigo/term/GO:0005940	sept9b
0.143869541960966	2	118	6.63724411182038	Synaptic vesicle	http://amigo.geneontology.org/amigo/term/GO:0008021	rab3aa rab8b
0.143869541960966	1	16	24.4748376623377	Septin complex	http://amigo.geneontology.org/amigo/term/GO:0031105	sept9b
0.143869541960966	4	490	3.19671349059104	Organelle envelope	http://amigo.geneontology.org/amigo/term/GO:0031967	ndufs5 ndufv2 ipo7 cpt1aa
0.143869541960966	4	490	3.19671349059104	Envelope	http://amigo.geneontology.org/amigo/term/GO:0031975	ndufs5 ndufv2 ipo7 cpt1aa
0.143869541960966	1	11	35.5997638724912	Guanyl-nucleotide exchange factor complex	http://amigo.geneontology.org/amigo/term/GO:0032045	eif2b3
0.143869541960966	1	16	24.4748376623377	Septin cytoskeleton	http://amigo.geneontology.org/amigo/term/GO:0032156	sept9b
0.143869541960966	1	16	24.4748376623377	Proton-transporting V-type ATPase, V0 domain	http://amigo.geneontology.org/amigo/term/GO:0033179	atp6v0e1
0.143869541960966	1	15	26.1064935064935	Intrinsic component of synaptic vesicle membrane	http://amigo.geneontology.org/amigo/term/GO:0098563	rab3aa
0.143869541960966	5	690	2.83766233766234	Bounding membrane of organelle	http://amigo.geneontology.org/amigo/term/GO:0098588	ehd1b napab qsox1 rab3aa cpt1aa
0.143869541960966	2	113	6.93092747960005	Inner mitochondrial membrane protein complex	http://amigo.geneontology.org/amigo/term/GO:0098800	ndufs5 ndufv2
0.143869541960966	1	11	35.5997638724912	GTPase activator complex	http://amigo.geneontology.org/amigo/term/GO:1902773	eif2b3
0.156743750747085	2	132	5.93329397874852	Exocytic vesicle	http://amigo.geneontology.org/amigo/term/GO:0070382	rab3aa rab8b
0.160748286308028	1	19	20.6103896103896	Trans-Golgi network transport vesicle	http://amigo.geneontology.org/amigo/term/GO:0030140	rab8b
0.172435052449432	1	21	18.6474953617811	Recycling endosome membrane	http://amigo.geneontology.org/amigo/term/GO:0055038	ehd1b
0.178778927497796	3	338	3.47571659110121	Endosome	http://amigo.geneontology.org/amigo/term/GO:0005768	ehd1b rab3aa rab8b
0.186133688317461	7	1373	1.99649076342449	Organelle membrane	http://amigo.geneontology.org/amigo/term/GO:0031090	ndufs5 ndufv2 ehd1b napab qsox1 rab3aa cpt1aa
0.186133688317461	3	349	3.36616678450489	Mitochondrial membrane	http://amigo.geneontology.org/amigo/term/GO:0031966	ndufs5 ndufv2 cpt1aa
0.191247904467549	3	382	3.07537227170735	Mitochondrial envelope	http://amigo.geneontology.org/amigo/term/GO:0005740	ndufs5 ndufv2 cpt1aa
0.191247904467549	1	29	13.5033587102553	Lipid droplet	http://amigo.geneontology.org/amigo/term/GO:0005811	acsl4a
0.191247904467549	5	878	2.23005354554329	Cytosol	http://amigo.geneontology.org/amigo/term/GO:0005829	aimp2 pdcd5 ipo7 rpl30 atp6v0e1
0.191247904467549	1	27	14.5036075036075	Proteasome core complex	http://amigo.geneontology.org/amigo/term/GO:0005839	psmb10
0.191247904467549	2	169	4.63428878813494	Cell cortex	http://amigo.geneontology.org/amigo/term/GO:0005938	cotl1 sept9b
0.191247904467549	2	179	4.37538997315534	Transport vesicle	http://amigo.geneontology.org/amigo/term/GO:0030133	rab3aa rab8b
0.191247904467549	1	31	12.6321742773356	Proton-transporting two-sector ATPase complex, proton-transporting domain	http://amigo.geneontology.org/amigo/term/GO:0033177	atp6v0e1
0.191247904467549	2	163	4.8048761054896	Collagen-containing extracellular matrix	http://amigo.geneontology.org/amigo/term/GO:0062023	vwa1 si:ch1073-110a20.1
0.191247904467549	2	174	4.50111957008509	Secretory vesicle	http://amigo.geneontology.org/amigo/term/GO:0099503	rab3aa rab8b

## Sheet: LAP
Supplementary File S5.
Cyberlindnera jadinii yeast as a functional protein source: Modulation of immunoregulatory pathways in the intestinal proteome of zebrafish (Danio rerio). Kathiresan Purushothamana,*, Alexander D. Crawforda, Sérgio D. C. Rochab, Aleksandar B. Göksua, Byron Morales-Langeb, Liv Torunn Mydlandb, Shubha Vjic,d, Qingsong Line, Margareth Øverlandb and Charles McL. Pressa
Gene Ontology (GO) terms of the low abundant proteins of zebrafish intestine fed with ACJ
Biological Process
Enrichment FDR	nGenes	Pathway Genes	Fold Enrichment	Pathway	URL	Genes
6.33826031482342e-07	21	1223	5.0267367368162	Small molecule metabolic process	http://amigo.geneontology.org/amigo/term/GO:0044281	man2b1 pgam1a bhmt pgd rbks impdh1b txn2 dao.2 acss2 pgk1 bcat2 ca6 sgpl1 cyp4v8 abcd1 oat dcxr dpys gcdhb cdo1 mthfs
4.49036549629453e-05	13	592	6.42857845709787	Organic acid metabolic process	http://amigo.geneontology.org/amigo/term/GO:0006082	pgam1a bhmt pgd dao.2 acss2 pgk1 bcat2 sgpl1 cyp4v8 abcd1 oat gcdhb cdo1
8.70344102105752e-05	12	546	6.4340125893524	Carboxylic acid metabolic process	http://amigo.geneontology.org/amigo/term/GO:0019752	pgam1a bhmt pgd dao.2 acss2 pgk1 bcat2 sgpl1 cyp4v8 abcd1 oat gcdhb
8.70344102105752e-05	12	557	6.30694950410486	Oxoacid metabolic process	http://amigo.geneontology.org/amigo/term/GO:0043436	pgam1a bhmt pgd dao.2 acss2 pgk1 bcat2 sgpl1 cyp4v8 abcd1 oat gcdhb
0.00448110393972083	14	1128	3.63339186118571	Organic substance catabolic process	http://amigo.geneontology.org/amigo/term/GO:1901575	ctsl.1 pgam1a pgd clpp dao.2 pgk1 sgpl1 dnase2 abcd1 oat dpys gcdhb naga ctsbb
0.00460232126785379	7	266	7.70388349514563	Monocarboxylic acid metabolic process	http://amigo.geneontology.org/amigo/term/GO:0032787	pgam1a pgd acss2 pgk1 cyp4v8 abcd1 gcdhb
0.0131549066577516	14	1319	3.10725247870923	Catabolic process	http://amigo.geneontology.org/amigo/term/GO:0009056	ctsl.1 pgam1a pgd clpp dao.2 pgk1 sgpl1 dnase2 abcd1 oat dpys gcdhb naga ctsbb
0.0131549066577516	5	147	9.95740043590252	Organic acid catabolic process	http://amigo.geneontology.org/amigo/term/GO:0016054	pgd dao.2 abcd1 oat gcdhb
0.0131549066577516	5	147	9.95740043590252	Carboxylic acid catabolic process	http://amigo.geneontology.org/amigo/term/GO:0046395	pgd dao.2 abcd1 oat gcdhb
0.0146231017353846	3	33	26.6134157105031	Fatty acid oxidation	http://amigo.geneontology.org/amigo/term/GO:0019395	cyp4v8 abcd1 gcdhb
0.014913443855064	4	86	13.6161661774667	Sulfur compound biosynthetic process	http://amigo.geneontology.org/amigo/term/GO:0044272	bhmt acss2 gcdhb cdo1
0.0186095803868581	3	38	23.1116504854369	Lipid oxidation	http://amigo.geneontology.org/amigo/term/GO:0034440	cyp4v8 abcd1 gcdhb
0.0211694173720847	2	10	58.5495145631068	Intracellular sequestering of iron ion	http://amigo.geneontology.org/amigo/term/GO:0006880	fth1a fthl27
0.0211694173720847	2	10	58.5495145631068	Pentose metabolic process	http://amigo.geneontology.org/amigo/term/GO:0019321	rbks dcxr
0.0211694173720847	4	104	11.2595220313667	Cellular lipid catabolic process	http://amigo.geneontology.org/amigo/term/GO:0044242	sgpl1 abcd1 gcdhb naga
0.0211694173720847	12	1137	3.08968414581039	Cellular catabolic process	http://amigo.geneontology.org/amigo/term/GO:0044248	ctsl.1 pgd clpp dao.2 sgpl1 dnase2 abcd1 oat dpys gcdhb naga ctsbb
0.0211694173720847	3	45	19.5165048543689	Monocarboxylic acid catabolic process	http://amigo.geneontology.org/amigo/term/GO:0072329	pgd abcd1 gcdhb
0.0211694173720847	2	10	58.5495145631068	Sequestering of iron ion	http://amigo.geneontology.org/amigo/term/GO:0097577	fth1a fthl27
0.0252653582770922	7	424	4.83309672101117	Carbohydrate metabolic process	http://amigo.geneontology.org/amigo/term/GO:0005975	man2b1 pgam1a pgd rbks pgk1 dcxr naga
0.025290211910065	4	118	9.9236465361198	Monosaccharide metabolic process	http://amigo.geneontology.org/amigo/term/GO:0005996	man2b1 rbks pgk1 dcxr
0.025290211910065	2	12	48.7912621359223	Proline metabolic process	http://amigo.geneontology.org/amigo/term/GO:0006560	dao.2 oat
0.025290211910065	2	12	48.7912621359223	Sequestering of metal ion	http://amigo.geneontology.org/amigo/term/GO:0051238	fth1a fthl27
0.0271683691678514	3	54	16.2637540453074	Cellular amino acid biosynthetic process	http://amigo.geneontology.org/amigo/term/GO:0008652	bhmt bcat2 oat
0.0271683691678514	5	215	6.80808308873335	Small molecule catabolic process	http://amigo.geneontology.org/amigo/term/GO:0044282	pgd dao.2 abcd1 oat gcdhb
0.0485160975051159	5	249	5.878465317581	Generation of precursor metabolites and energy	http://amigo.geneontology.org/amigo/term/GO:0006091	pgam1a pgd pgk1 ndufb3 cox7c
0.0485160975051159	4	148	7.912096562582	Lipid catabolic process	http://amigo.geneontology.org/amigo/term/GO:0016042	sgpl1 abcd1 gcdhb naga
0.0525641354407086	2	19	30.8155339805825	Inner ear receptor cell development	http://amigo.geneontology.org/amigo/term/GO:0060119	stat3 mif
0.0598338607475702	4	160	7.31868932038835	Organic acid biosynthetic process	http://amigo.geneontology.org/amigo/term/GO:0016053	bhmt bcat2 oat cdo1
0.0656707164432379	2	22	26.6134157105031	Cellular iron ion homeostasis	http://amigo.geneontology.org/amigo/term/GO:0006879	fth1a fthl27
0.0666279195098146	2	24	24.3956310679612	Fatty acid beta-oxidation	http://amigo.geneontology.org/amigo/term/GO:0006635	abcd1 gcdhb
0.0666279195098146	2	24	24.3956310679612	Glutamine family amino acid catabolic process	http://amigo.geneontology.org/amigo/term/GO:0009065	dao.2 oat
0.0666279195098146	3	84	10.4552704576976	Carbohydrate catabolic process	http://amigo.geneontology.org/amigo/term/GO:0016052	pgam1a pgd pgk1
0.0666279195098146	2	24	24.3956310679612	Inner ear receptor cell differentiation	http://amigo.geneontology.org/amigo/term/GO:0060113	stat3 mif
0.0666279195098146	11	1218	2.64386149504998	Organonitrogen compound biosynthetic process	http://amigo.geneontology.org/amigo/term/GO:1901566	bhmt impdh1b eef1db acss2 bcat2 eif1axb mrpl43 oat gcdhb cdo1 mthfs
0.0668880432352968	5	288	5.08242313915858	Purine nucleotide metabolic process	http://amigo.geneontology.org/amigo/term/GO:0006163	pgam1a impdh1b acss2 pgk1 gcdhb
0.0680948331938152	2	26	22.5190440627334	Sphingolipid catabolic process	http://amigo.geneontology.org/amigo/term/GO:0030149	sgpl1 naga
0.0680948331938152	5	293	4.99569236886577	Small molecule biosynthetic process	http://amigo.geneontology.org/amigo/term/GO:0044283	bhmt pgk1 bcat2 oat cdo1
0.0680948331938152	2	26	22.5190440627334	Membrane lipid catabolic process	http://amigo.geneontology.org/amigo/term/GO:0046466	sgpl1 naga
0.0680948331938152	2	26	22.5190440627334	Actin filament severing	http://amigo.geneontology.org/amigo/term/GO:0051014	cfl1l scinla
0.0744396717813973	8	744	3.14782336360789	Organophosphate metabolic process	http://amigo.geneontology.org/amigo/term/GO:0019637	pip4k2aa pgam1a pgd impdh1b pip4k2ca acss2 pgk1 gcdhb
0.0744396717813973	5	308	4.75239566258984	Purine-containing compound metabolic process	http://amigo.geneontology.org/amigo/term/GO:0072521	pgam1a impdh1b acss2 pgk1 gcdhb
0.0744396717813973	8	749	3.12680985650771	Organonitrogen compound catabolic process	http://amigo.geneontology.org/amigo/term/GO:1901565	ctsl.1 clpp dao.2 sgpl1 oat dpys naga ctsbb
0.0819328123758443	2	30	19.5165048543689	Iron ion transport	http://amigo.geneontology.org/amigo/term/GO:0006826	fth1a fthl27
0.0826547595818257	6	457	3.84351299101358	Nucleobase-containing small molecule metabolic process	http://amigo.geneontology.org/amigo/term/GO:0055086	pgam1a impdh1b acss2 pgk1 dpys gcdhb
0.0919071982723269	3	106	8.28530866459059	Hexose metabolic process	http://amigo.geneontology.org/amigo/term/GO:0019318	man2b1 pgk1 dcxr
0.0919071982723269	2	34	17.2204454597373	Hair cell differentiation	http://amigo.geneontology.org/amigo/term/GO:0035315	stat3 mif
0.0919071982723269	2	34	17.2204454597373	Thioester biosynthetic process	http://amigo.geneontology.org/amigo/term/GO:0035384	acss2 gcdhb
0.0919071982723269	2	33	17.7422771403354	Cellular transition metal ion homeostasis	http://amigo.geneontology.org/amigo/term/GO:0046916	fth1a fthl27
0.0919071982723269	2	34	17.2204454597373	Acyl-CoA biosynthetic process	http://amigo.geneontology.org/amigo/term/GO:0071616	acss2 gcdhb
0.0921984344057812	7	635	3.22713859796652	Cellular lipid metabolic process	http://amigo.geneontology.org/amigo/term/GO:0044255	pip4k2aa pip4k2ca sgpl1 cyp4v8 abcd1 gcdhb naga
0.096826516683622	2	36	16.2637540453074	Mechanoreceptor differentiation	http://amigo.geneontology.org/amigo/term/GO:0042490	stat3 mif
0.096826516683622	2	36	16.2637540453074	Iron ion homeostasis	http://amigo.geneontology.org/amigo/term/GO:0055072	fth1a fthl27
0.0989477793521709	1	3	97.5825242718446	D-ribose metabolic process	http://amigo.geneontology.org/amigo/term/GO:0006014	rbks
0.0989477793521709	1	3	97.5825242718446	Acetate metabolic process	http://amigo.geneontology.org/amigo/term/GO:0006083	acss2
0.0989477793521709	4	244	4.79914053795957	Cellular amino acid metabolic process	http://amigo.geneontology.org/amigo/term/GO:0006520	bhmt dao.2 bcat2 oat
0.0989477793521709	1	3	97.5825242718446	Alanine metabolic process	http://amigo.geneontology.org/amigo/term/GO:0006522	dao.2
0.0989477793521709	1	3	97.5825242718446	Alanine catabolic process	http://amigo.geneontology.org/amigo/term/GO:0006524	dao.2
0.0989477793521709	8	834	2.80813019487323	Lipid metabolic process	http://amigo.geneontology.org/amigo/term/GO:0006629	pip4k2aa pip4k2ca apoda.2 sgpl1 cyp4v8 abcd1 gcdhb naga
0.0989477793521709	2	44	13.3067078552515	One-carbon metabolic process	http://amigo.geneontology.org/amigo/term/GO:0006730	ca6 mthfs
0.0989477793521709	4	240	4.87912621359223	Sulfur compound metabolic process	http://amigo.geneontology.org/amigo/term/GO:0006790	bhmt acss2 gcdhb cdo1
0.0989477793521709	2	38	15.4077669902913	Fatty acid catabolic process	http://amigo.geneontology.org/amigo/term/GO:0009062	abcd1 gcdhb
0.0989477793521709	1	3	97.5825242718446	Pyruvate family amino acid metabolic process	http://amigo.geneontology.org/amigo/term/GO:0009078	dao.2
0.0989477793521709	1	3	97.5825242718446	Pyruvate family amino acid catabolic process	http://amigo.geneontology.org/amigo/term/GO:0009080	dao.2
0.0989477793521709	5	366	3.99928378163298	Nucleotide metabolic process	http://amigo.geneontology.org/amigo/term/GO:0009117	pgam1a impdh1b acss2 pgk1 gcdhb
0.0989477793521709	1	3	97.5825242718446	Regulation of plasminogen activation	http://amigo.geneontology.org/amigo/term/GO:0010755	plgrkt
0.0989477793521709	1	3	97.5825242718446	Positive regulation of gliogenesis	http://amigo.geneontology.org/amigo/term/GO:0014015	stat3
0.0989477793521709	1	3	97.5825242718446	Acetyl-CoA biosynthetic process from acetate	http://amigo.geneontology.org/amigo/term/GO:0019427	acss2
0.0989477793521709	1	3	97.5825242718446	Actin filament fragmentation	http://amigo.geneontology.org/amigo/term/GO:0030043	cfl1l
0.0989477793521709	1	3	97.5825242718446	Leptin-mediated signaling pathway	http://amigo.geneontology.org/amigo/term/GO:0033210	stat3
0.0989477793521709	1	3	97.5825242718446	Posterior lateral line neuromast hair cell development	http://amigo.geneontology.org/amigo/term/GO:0035677	stat3
0.0989477793521709	1	3	97.5825242718446	Cellular response to leptin stimulus	http://amigo.geneontology.org/amigo/term/GO:0044320	stat3
0.0989477793521709	1	3	97.5825242718446	Response to leptin	http://amigo.geneontology.org/amigo/term/GO:0044321	stat3
0.0989477793521709	1	3	97.5825242718446	D-alanine family amino acid metabolic process	http://amigo.geneontology.org/amigo/term/GO:0046144	dao.2
0.0989477793521709	1	3	97.5825242718446	D-alanine metabolic process	http://amigo.geneontology.org/amigo/term/GO:0046436	dao.2
0.0989477793521709	1	3	97.5825242718446	D-alanine catabolic process	http://amigo.geneontology.org/amigo/term/GO:0055130	dao.2
0.0989477793521709	1	3	97.5825242718446	Regulation of production of small RNA involved in gene silencing by RNA	http://amigo.geneontology.org/amigo/term/GO:0070920	eif1axb
0.0989477793521709	1	3	97.5825242718446	Regulation of production of miRNAs involved in gene silencing by miRNA	http://amigo.geneontology.org/amigo/term/GO:1903798	eif1axb
0.0993104060161428	2	48	12.1978155339806	Response to hypoxia	http://amigo.geneontology.org/amigo/term/GO:0001666	pgk1 ppiab
0.0993104060161428	2	48	12.1978155339806	Glycolytic process	http://amigo.geneontology.org/amigo/term/GO:0006096	pgam1a pgk1
0.0993104060161428	1	4	73.1868932038835	Pyrimidine nucleobase catabolic process	http://amigo.geneontology.org/amigo/term/GO:0006208	dpys
0.0993104060161428	1	4	73.1868932038835	Apoptotic DNA fragmentation	http://amigo.geneontology.org/amigo/term/GO:0006309	dnase2
0.0993104060161428	5	385	3.80191653007187	Nucleoside phosphate metabolic process	http://amigo.geneontology.org/amigo/term/GO:0006753	pgam1a impdh1b acss2 pgk1 gcdhb
0.0993104060161428	2	48	12.1978155339806	ATP generation from ADP	http://amigo.geneontology.org/amigo/term/GO:0006757	pgam1a pgk1
0.0993104060161428	1	4	73.1868932038835	Cellular component disassembly involved in execution phase of apoptosis	http://amigo.geneontology.org/amigo/term/GO:0006921	dnase2
0.0993104060161428	2	52	11.2595220313667	Purine nucleoside diphosphate metabolic process	http://amigo.geneontology.org/amigo/term/GO:0009135	pgam1a pgk1
0.0993104060161428	4	261	4.48655284008481	Purine ribonucleotide metabolic process	http://amigo.geneontology.org/amigo/term/GO:0009150	pgam1a acss2 pgk1 gcdhb
0.0993104060161428	2	52	11.2595220313667	Purine ribonucleoside diphosphate metabolic process	http://amigo.geneontology.org/amigo/term/GO:0009179	pgam1a pgk1
0.0993104060161428	1	4	73.1868932038835	Fatty acid omega-oxidation	http://amigo.geneontology.org/amigo/term/GO:0010430	cyp4v8
0.0993104060161428	3	137	6.41053079158104	Lipid modification	http://amigo.geneontology.org/amigo/term/GO:0030258	cyp4v8 abcd1 gcdhb
0.0993104060161428	1	4	73.1868932038835	Apoptotic nuclear changes	http://amigo.geneontology.org/amigo/term/GO:0030262	dnase2
0.0993104060161428	2	49	11.948880523083	Nucleoside bisphosphate biosynthetic process	http://amigo.geneontology.org/amigo/term/GO:0033866	acss2 gcdhb
0.0993104060161428	2	49	11.948880523083	Ribonucleoside bisphosphate biosynthetic process	http://amigo.geneontology.org/amigo/term/GO:0034030	acss2 gcdhb
0.0993104060161428	2	49	11.948880523083	Purine nucleoside bisphosphate biosynthetic process	http://amigo.geneontology.org/amigo/term/GO:0034033	acss2 gcdhb
0.0993104060161428	1	4	73.1868932038835	D-serine catabolic process	http://amigo.geneontology.org/amigo/term/GO:0036088	dao.2
0.0993104060161428	2	48	12.1978155339806	Response to decreased oxygen levels	http://amigo.geneontology.org/amigo/term/GO:0036293	pgk1 ppiab
0.0993104060161428	2	51	11.4802969731582	ADP metabolic process	http://amigo.geneontology.org/amigo/term/GO:0046031	pgam1a pgk1
0.0993104060161428	3	138	6.36407766990291	ATP metabolic process	http://amigo.geneontology.org/amigo/term/GO:0046034	pgam1a pgk1 cox7c
0.0993104060161428	2	50	11.7099029126214	Posterior lateral line development	http://amigo.geneontology.org/amigo/term/GO:0048916	stat3 f11r.1
0.0993104060161428	2	50	11.7099029126214	Transition metal ion homeostasis	http://amigo.geneontology.org/amigo/term/GO:0055076	fth1a fthl27
0.0993104060161428	1	4	73.1868932038835	L-proline biosynthetic process	http://amigo.geneontology.org/amigo/term/GO:0055129	oat
0.0993104060161428	1	4	73.1868932038835	D-serine metabolic process	http://amigo.geneontology.org/amigo/term/GO:0070178	dao.2
0.0993104060161428	2	48	12.1978155339806	Response to oxygen levels	http://amigo.geneontology.org/amigo/term/GO:0070482	pgk1 ppiab
0.0993104060161428	2	49	11.948880523083	Alpha-amino acid biosynthetic process	http://amigo.geneontology.org/amigo/term/GO:1901607	bhmt oat
0.100985474615941	3	147	5.97444026154151	Alpha-amino acid metabolic process	http://amigo.geneontology.org/amigo/term/GO:1901605	bhmt dao.2 oat
0.101015960796968	2	53	11.0470782194541	Ribonucleoside diphosphate metabolic process	http://amigo.geneontology.org/amigo/term/GO:0009185	pgam1a pgk1
0.101668160298019	4	273	4.28934172623493	Ribonucleotide metabolic process	http://amigo.geneontology.org/amigo/term/GO:0009259	pgam1a acss2 pgk1 gcdhb
0.103974101906376	2	59	9.9236465361198	Oxidative phosphorylation	http://amigo.geneontology.org/amigo/term/GO:0006119	pgk1 cox7c
0.103974101906376	1	5	58.5495145631068	Leucine metabolic process	http://amigo.geneontology.org/amigo/term/GO:0006551	bcat2
0.103974101906376	1	5	58.5495145631068	Proline biosynthetic process	http://amigo.geneontology.org/amigo/term/GO:0006561	oat
0.103974101906376	1	5	58.5495145631068	Valine metabolic process	http://amigo.geneontology.org/amigo/term/GO:0006573	bcat2
0.103974101906376	2	59	9.9236465361198	Glutamine family amino acid metabolic process	http://amigo.geneontology.org/amigo/term/GO:0009064	dao.2 oat
0.103974101906376	2	56	10.4552704576976	Epidermal cell differentiation	http://amigo.geneontology.org/amigo/term/GO:0009913	stat3 mif
0.103974101906376	1	5	58.5495145631068	Glycoside metabolic process	http://amigo.geneontology.org/amigo/term/GO:0016137	naga
0.103974101906376	1	5	58.5495145631068	Glycoside catabolic process	http://amigo.geneontology.org/amigo/term/GO:0016139	naga
0.103974101906376	4	279	4.19709781814386	Ribose phosphate metabolic process	http://amigo.geneontology.org/amigo/term/GO:0019693	pgam1a acss2 pgk1 gcdhb
0.103974101906376	1	5	58.5495145631068	Hemidesmosome assembly	http://amigo.geneontology.org/amigo/term/GO:0031581	pleca
0.103974101906376	1	5	58.5495145631068	Fatty acid beta-oxidation using acyl-CoA dehydrogenase	http://amigo.geneontology.org/amigo/term/GO:0033539	gcdhb
0.103974101906376	1	5	58.5495145631068	Positive regulation of DNA replication	http://amigo.geneontology.org/amigo/term/GO:0045740	npm2b
0.103974101906376	3	158	5.55849821801647	Carboxylic acid biosynthetic process	http://amigo.geneontology.org/amigo/term/GO:0046394	bhmt bcat2 oat
0.103974101906376	2	59	9.9236465361198	Posterior lateral line system development	http://amigo.geneontology.org/amigo/term/GO:0048915	stat3 f11r.1
0.103974101906376	1	5	58.5495145631068	Growth hormone receptor signaling pathway via JAK-STAT	http://amigo.geneontology.org/amigo/term/GO:0060397	stat3
0.103974101906376	1	5	58.5495145631068	Regulation of gene silencing by RNA	http://amigo.geneontology.org/amigo/term/GO:0060966	eif1axb
0.103974101906376	1	5	58.5495145631068	Regulation of protein processing	http://amigo.geneontology.org/amigo/term/GO:0070613	plgrkt
0.103974101906376	5	431	3.39614353614309	Organophosphate biosynthetic process	http://amigo.geneontology.org/amigo/term/GO:0090407	pip4k2aa impdh1b pip4k2ca acss2 gcdhb
0.103974101906376	1	5	58.5495145631068	Regulation of protein maturation	http://amigo.geneontology.org/amigo/term/GO:1903317	plgrkt
0.103994925932951	2	60	9.75825242718446	Transition metal ion transport	http://amigo.geneontology.org/amigo/term/GO:0000041	fth1a fthl27
0.103994925932951	3	160	5.48901699029126	Cellular component disassembly	http://amigo.geneontology.org/amigo/term/GO:0022411	cfl1l dnase2 scinla
0.103994925932951	2	60	9.75825242718446	Actin filament depolymerization	http://amigo.geneontology.org/amigo/term/GO:0030042	cfl1l scinla
0.103994925932951	2	60	9.75825242718446	Maintenance of location in cell	http://amigo.geneontology.org/amigo/term/GO:0051651	fth1a fthl27
0.106458416075426	2	61	9.59828107591914	Mechanosensory lateral line system development	http://amigo.geneontology.org/amigo/term/GO:0048881	stat3 f11r.1
0.107524059456283	3	165	5.32268314210062	Fatty acid metabolic process	http://amigo.geneontology.org/amigo/term/GO:0006631	cyp4v8 abcd1 gcdhb
0.107524059456283	1	6	48.7912621359223	Glycerol ether metabolic process	http://amigo.geneontology.org/amigo/term/GO:0006662	txn2
0.107524059456283	1	6	48.7912621359223	Mitotic centrosome separation	http://amigo.geneontology.org/amigo/term/GO:0007100	ranbp1
0.107524059456283	1	6	48.7912621359223	Regulation of gliogenesis	http://amigo.geneontology.org/amigo/term/GO:0014013	stat3
0.107524059456283	1	6	48.7912621359223	Ether metabolic process	http://amigo.geneontology.org/amigo/term/GO:0018904	txn2
0.107524059456283	1	6	48.7912621359223	D-amino acid catabolic process	http://amigo.geneontology.org/amigo/term/GO:0019478	dao.2
0.107524059456283	1	6	48.7912621359223	Plasminogen activation	http://amigo.geneontology.org/amigo/term/GO:0031639	plgrkt
0.107524059456283	1	6	48.7912621359223	Nucleobase catabolic process	http://amigo.geneontology.org/amigo/term/GO:0046113	dpys
0.107524059456283	1	6	48.7912621359223	D-amino acid metabolic process	http://amigo.geneontology.org/amigo/term/GO:0046416	dao.2
0.107524059456283	1	6	48.7912621359223	Glycosylceramide catabolic process	http://amigo.geneontology.org/amigo/term/GO:0046477	naga
0.107524059456283	1	6	48.7912621359223	Centrosome separation	http://amigo.geneontology.org/amigo/term/GO:0051299	ranbp1
0.10846893582561	3	170	5.16613363792119	Purine nucleotide biosynthetic process	http://amigo.geneontology.org/amigo/term/GO:0006164	impdh1b acss2 gcdhb
0.109037730314145	2	65	9.00761762509335	Pyruvate metabolic process	http://amigo.geneontology.org/amigo/term/GO:0006090	pgam1a pgk1
0.111419001645092	2	66	8.8711385701677	Nucleoside diphosphate phosphorylation	http://amigo.geneontology.org/amigo/term/GO:0006165	pgam1a pgk1
0.113191483688251	1	7	41.8210818307906	Regulation of oxidative phosphorylation	http://amigo.geneontology.org/amigo/term/GO:0002082	pgk1
0.113191483688251	1	7	41.8210818307906	Arginine catabolic process	http://amigo.geneontology.org/amigo/term/GO:0006527	oat
0.113191483688251	1	7	41.8210818307906	Proline catabolic process	http://amigo.geneontology.org/amigo/term/GO:0006562	dao.2
0.113191483688251	3	179	4.90638390193632	Epithelial cell differentiation	http://amigo.geneontology.org/amigo/term/GO:0030855	stat3 mif f11r.1
0.113191483688251	1	7	41.8210818307906	Regulation of cellular respiration	http://amigo.geneontology.org/amigo/term/GO:0043457	pgk1
0.113191483688251	2	69	8.48543689320388	Phosphatidylinositol phosphate biosynthetic process	http://amigo.geneontology.org/amigo/term/GO:0046854	pip4k2aa pip4k2ca
0.113191483688251	2	68	8.61022272986865	Nucleotide phosphorylation	http://amigo.geneontology.org/amigo/term/GO:0046939	pgam1a pgk1
0.113191483688251	1	7	41.8210818307906	Posterior lateral line neuromast hair cell differentiation	http://amigo.geneontology.org/amigo/term/GO:0048923	stat3
0.113191483688251	1	7	41.8210818307906	Intestinal absorption	http://amigo.geneontology.org/amigo/term/GO:0050892	f11r.1
0.113191483688251	1	7	41.8210818307906	Cardiac muscle tissue regeneration	http://amigo.geneontology.org/amigo/term/GO:0061026	stat3
0.113191483688251	3	177	4.9618232680599	Purine-containing compound biosynthetic process	http://amigo.geneontology.org/amigo/term/GO:0072522	impdh1b acss2 gcdhb
0.113191483688251	1	7	41.8210818307906	Regulation of aerobic respiration	http://amigo.geneontology.org/amigo/term/GO:1903715	pgk1
0.117098093726144	2	71	8.24641050184603	Glucose metabolic process	http://amigo.geneontology.org/amigo/term/GO:0006006	pgk1 dcxr
0.117926239529887	2	72	8.13187702265372	Acyl-CoA metabolic process	http://amigo.geneontology.org/amigo/term/GO:0006637	acss2 gcdhb
0.117926239529887	2	72	8.13187702265372	Epidermis development	http://amigo.geneontology.org/amigo/term/GO:0008544	stat3 mif
0.117926239529887	2	72	8.13187702265372	Thioester metabolic process	http://amigo.geneontology.org/amigo/term/GO:0035383	acss2 gcdhb
0.120230824267879	2	73	8.02048144700093	Locomotory behavior	http://amigo.geneontology.org/amigo/term/GO:0007626	ca6 pleca
0.122843914116664	1	8	36.5934466019417	Folic acid-containing compound biosynthetic process	http://amigo.geneontology.org/amigo/term/GO:0009396	mthfs
0.122843914116664	1	8	36.5934466019417	Regulation of gene silencing	http://amigo.geneontology.org/amigo/term/GO:0060968	eif1axb
0.122843914116664	1	8	36.5934466019417	Establishment of endothelial intestinal barrier	http://amigo.geneontology.org/amigo/term/GO:0090557	f11r.1
0.12333594653213	2	75	7.80660194174757	Nucleoside diphosphate metabolic process	http://amigo.geneontology.org/amigo/term/GO:0009132	pgam1a pgk1
0.125630454719648	2	76	7.70388349514563	Alpha-amino acid catabolic process	http://amigo.geneontology.org/amigo/term/GO:1901606	dao.2 oat
0.127927467032825	2	77	7.60383306014374	Erythrocyte differentiation	http://amigo.geneontology.org/amigo/term/GO:0030218	slc4a1a eif1axb
0.130226704395899	2	78	7.50634802091113	Erythrocyte homeostasis	http://amigo.geneontology.org/amigo/term/GO:0034101	slc4a1a eif1axb
0.131549488776034	1	9	32.5275080906149	DNA catabolic process, endonucleolytic	http://amigo.geneontology.org/amigo/term/GO:0000737	dnase2
0.131549488776034	1	9	32.5275080906149	Mannose metabolic process	http://amigo.geneontology.org/amigo/term/GO:0006013	man2b1
0.131549488776034	1	9	32.5275080906149	Methionine biosynthetic process	http://amigo.geneontology.org/amigo/term/GO:0009086	bhmt
0.131549488776034	1	9	32.5275080906149	Neuromast hair cell development	http://amigo.geneontology.org/amigo/term/GO:0035675	stat3
0.138634576794346	2	82	7.1401847028179	Response to oxidative stress	http://amigo.geneontology.org/amigo/term/GO:0006979	msrb2 apoda.2
0.139434611840791	1	10	29.2747572815534	Establishment of planar polarity	http://amigo.geneontology.org/amigo/term/GO:0001736	stat3
0.139434611840791	2	84	6.97018030513176	Epithelial cell development	http://amigo.geneontology.org/amigo/term/GO:0002064	mif f11r.1
0.139434611840791	1	10	29.2747572815534	Mitochondrial electron transport, cytochrome c to oxygen	http://amigo.geneontology.org/amigo/term/GO:0006123	cox7c
0.139434611840791	1	10	29.2747572815534	Establishment of tissue polarity	http://amigo.geneontology.org/amigo/term/GO:0007164	stat3
0.139434611840791	1	10	29.2747572815534	Regulation of muscle organ development	http://amigo.geneontology.org/amigo/term/GO:0048634	pip4k2aa
0.139434611840791	2	84	6.97018030513176	Maintenance of location	http://amigo.geneontology.org/amigo/term/GO:0051235	fth1a fthl27
0.139434611840791	1	10	29.2747572815534	Hepatocyte differentiation	http://amigo.geneontology.org/amigo/term/GO:0070365	stat3
0.141510037590836	2	85	6.88817818389492	Lateral line development	http://amigo.geneontology.org/amigo/term/GO:0048882	stat3 f11r.1
0.142806135855278	2	87	6.72982926012722	Myeloid cell homeostasis	http://amigo.geneontology.org/amigo/term/GO:0002262	slc4a1a eif1axb
0.142806135855278	1	11	26.6134157105031	Glycosylceramide metabolic process	http://amigo.geneontology.org/amigo/term/GO:0006677	naga
0.142806135855278	1	11	26.6134157105031	Cell-substrate junction assembly	http://amigo.geneontology.org/amigo/term/GO:0007044	pleca
0.142806135855278	1	11	26.6134157105031	Aging	http://amigo.geneontology.org/amigo/term/GO:0007568	apoda.2
0.142806135855278	1	11	26.6134157105031	Branched-chain amino acid metabolic process	http://amigo.geneontology.org/amigo/term/GO:0009081	bcat2
0.142806135855278	2	88	6.65335392762577	Protein depolymerization	http://amigo.geneontology.org/amigo/term/GO:0051261	cfl1l scinla
0.142806135855278	1	11	26.6134157105031	Growth hormone receptor signaling pathway	http://amigo.geneontology.org/amigo/term/GO:0060396	stat3
0.142806135855278	1	11	26.6134157105031	Response to growth hormone	http://amigo.geneontology.org/amigo/term/GO:0060416	stat3
0.142806135855278	1	11	26.6134157105031	Cellular response to growth hormone stimulus	http://amigo.geneontology.org/amigo/term/GO:0071378	stat3
0.142806135855278	1	11	26.6134157105031	Regulation of membrane permeability	http://amigo.geneontology.org/amigo/term/GO:0090559	f11r.1
0.142806135855278	1	11	26.6134157105031	Cell-substrate junction organization	http://amigo.geneontology.org/amigo/term/GO:0150115	pleca
0.142806135855278	1	11	26.6134157105031	Regulation of ATP metabolic process	http://amigo.geneontology.org/amigo/term/GO:1903578	pgk1
0.143562370580391	2	89	6.57859714192211	Aerobic respiration	http://amigo.geneontology.org/amigo/term/GO:0009060	pgk1 cox7c
0.145711661950045	1	12	24.3956310679612	Pentose-phosphate shunt	http://amigo.geneontology.org/amigo/term/GO:0006098	pgd
0.145711661950045	1	12	24.3956310679612	Protein quality control for misfolded or incompletely synthesized proteins	http://amigo.geneontology.org/amigo/term/GO:0006515	clpp
0.145711661950045	1	12	24.3956310679612	Methionine metabolic process	http://amigo.geneontology.org/amigo/term/GO:0006555	bhmt
0.145711661950045	1	12	24.3956310679612	Hemoglobin metabolic process	http://amigo.geneontology.org/amigo/term/GO:0020027	eif1axb
0.145711661950045	2	91	6.43401258935239	Nucleoside bisphosphate metabolic process	http://amigo.geneontology.org/amigo/term/GO:0033865	acss2 gcdhb
0.145711661950045	2	91	6.43401258935239	Ribonucleoside bisphosphate metabolic process	http://amigo.geneontology.org/amigo/term/GO:0033875	acss2 gcdhb
0.145711661950045	2	91	6.43401258935239	Purine nucleoside bisphosphate metabolic process	http://amigo.geneontology.org/amigo/term/GO:0034032	acss2 gcdhb
0.145711661950045	1	12	24.3956310679612	Tetrahydrofolate interconversion	http://amigo.geneontology.org/amigo/term/GO:0035999	mthfs
0.145711661950045	1	12	24.3956310679612	Hemoglobin biosynthetic process	http://amigo.geneontology.org/amigo/term/GO:0042541	eif1axb
0.145711661950045	6	728	2.41275472100715	Cellular amide metabolic process	http://amigo.geneontology.org/amigo/term/GO:0043603	eef1db acss2 eif1axb mrpl43 gcdhb naga
0.145711661950045	5	544	2.69069460308395	Amide biosynthetic process	http://amigo.geneontology.org/amigo/term/GO:0043604	eef1db acss2 eif1axb mrpl43 gcdhb
0.145711661950045	1	12	24.3956310679612	Auditory receptor cell development	http://amigo.geneontology.org/amigo/term/GO:0060117	mif
0.148378014794332	3	223	3.93830815446907	Regulation of proteolysis	http://amigo.geneontology.org/amigo/term/GO:0030162	c3b.2 plgrkt si:dkey-203a12.2
0.152748743756666	1	13	22.5190440627334	Sulfur amino acid biosynthetic process	http://amigo.geneontology.org/amigo/term/GO:0000097	bhmt
0.152748743756666	1	13	22.5190440627334	Pyrimidine nucleobase metabolic process	http://amigo.geneontology.org/amigo/term/GO:0006206	dpys
0.152748743756666	1	13	22.5190440627334	MRNA splice site selection	http://amigo.geneontology.org/amigo/term/GO:0006376	puf60b
0.152748743756666	2	97	6.03603242918627	Cellular amino acid catabolic process	http://amigo.geneontology.org/amigo/term/GO:0009063	dao.2 oat
0.152748743756666	1	13	22.5190440627334	Aspartate family amino acid biosynthetic process	http://amigo.geneontology.org/amigo/term/GO:0009067	bhmt
0.152748743756666	3	229	3.83512104125154	Nucleotide biosynthetic process	http://amigo.geneontology.org/amigo/term/GO:0009165	impdh1b acss2 gcdhb
0.152748743756666	2	98	5.97444026154151	Electron transport chain	http://amigo.geneontology.org/amigo/term/GO:0022900	ndufb3 cox7c
0.152748743756666	2	98	5.97444026154151	Homeostasis of number of cells	http://amigo.geneontology.org/amigo/term/GO:0048872	slc4a1a eif1axb
0.152748743756666	2	98	5.97444026154151	Lateral line system development	http://amigo.geneontology.org/amigo/term/GO:0048925	stat3 f11r.1
0.152748743756666	1	13	22.5190440627334	Establishment of endothelial barrier	http://amigo.geneontology.org/amigo/term/GO:0061028	f11r.1
0.155811350193462	1	14	20.9105409153953	Acetyl-CoA biosynthetic process	http://amigo.geneontology.org/amigo/term/GO:0006085	acss2
0.155811350193462	2	100	5.85495145631068	Sphingolipid metabolic process	http://amigo.geneontology.org/amigo/term/GO:0006665	sgpl1 naga
0.155811350193462	1	14	20.9105409153953	NADPH regeneration	http://amigo.geneontology.org/amigo/term/GO:0006740	pgd
0.155811350193462	1	14	20.9105409153953	Serine family amino acid catabolic process	http://amigo.geneontology.org/amigo/term/GO:0009071	dao.2
0.155811350193462	1	14	20.9105409153953	Production of miRNAs involved in gene silencing by miRNA	http://amigo.geneontology.org/amigo/term/GO:0035196	eif1axb
0.155811350193462	2	100	5.85495145631068	Cellular respiration	http://amigo.geneontology.org/amigo/term/GO:0045333	pgk1 cox7c
0.155811350193462	1	14	20.9105409153953	Glycosyl compound catabolic process	http://amigo.geneontology.org/amigo/term/GO:1901658	naga
0.160207284941853	3	238	3.69009545565799	Nucleoside phosphate biosynthetic process	http://amigo.geneontology.org/amigo/term/GO:1901293	impdh1b acss2 gcdhb
0.163021484592717	1	15	19.5165048543689	Arginine metabolic process	http://amigo.geneontology.org/amigo/term/GO:0006525	oat
0.163021484592717	1	15	19.5165048543689	DsRNA processing	http://amigo.geneontology.org/amigo/term/GO:0031050	eif1axb
0.163021484592717	1	15	19.5165048543689	Neuromast hair cell differentiation	http://amigo.geneontology.org/amigo/term/GO:0048886	stat3
0.163021484592717	1	15	19.5165048543689	Production of small RNA involved in gene silencing by RNA	http://amigo.geneontology.org/amigo/term/GO:0070918	eif1axb
0.165435220876144	2	106	5.52353910972706	Phosphatidylinositol biosynthetic process	http://amigo.geneontology.org/amigo/term/GO:0006661	pip4k2aa pip4k2ca
0.165435220876144	6	780	2.25190440627334	Carbohydrate derivative metabolic process	http://amigo.geneontology.org/amigo/term/GO:1901135	pgam1a pgd acss2 pgk1 gcdhb naga
0.165546302053951	4	408	2.87007424328955	Cellular homeostasis	http://amigo.geneontology.org/amigo/term/GO:0019725	slc4a1a fth1a fthl27 txn2
0.166442566260216	2	107	5.47191724888849	Lipoprotein metabolic process	http://amigo.geneontology.org/amigo/term/GO:0042157	apoc1 apoa4b.2
0.167033078699463	1	16	18.2967233009709	Zymogen activation	http://amigo.geneontology.org/amigo/term/GO:0031638	plgrkt
0.167033078699463	1	16	18.2967233009709	Inner ear auditory receptor cell differentiation	http://amigo.geneontology.org/amigo/term/GO:0042491	mif
0.167033078699463	1	16	18.2967233009709	Erythrocyte maturation	http://amigo.geneontology.org/amigo/term/GO:0043249	eif1axb
0.167033078699463	2	108	5.42125134843581	Cellular protein complex disassembly	http://amigo.geneontology.org/amigo/term/GO:0043624	cfl1l scinla
0.167033078699463	2	108	5.42125134843581	Inner ear development	http://amigo.geneontology.org/amigo/term/GO:0048839	stat3 mif
0.167685326352935	2	109	5.37151509753273	Ear development	http://amigo.geneontology.org/amigo/term/GO:0043583	stat3 mif
0.172818148703842	1	17	17.2204454597373	Morphogenesis of a polarized epithelium	http://amigo.geneontology.org/amigo/term/GO:0001738	stat3
0.172818148703842	1	17	17.2204454597373	DNA catabolic process	http://amigo.geneontology.org/amigo/term/GO:0006308	dnase2
0.172818148703842	1	17	17.2204454597373	Glycolipid catabolic process	http://amigo.geneontology.org/amigo/term/GO:0019377	naga
0.172818148703842	1	17	17.2204454597373	Collagen fibril organization	http://amigo.geneontology.org/amigo/term/GO:0030199	si:dkey-14d8.6
0.172818148703842	1	17	17.2204454597373	Glycosphingolipid catabolic process	http://amigo.geneontology.org/amigo/term/GO:0046479	naga
0.180458356697342	1	18	16.2637540453074	Mitochondrial translation	http://amigo.geneontology.org/amigo/term/GO:0032543	mrpl43
0.180458356697342	1	18	16.2637540453074	Cell redox homeostasis	http://amigo.geneontology.org/amigo/term/GO:0045454	txn2
0.180458356697342	1	18	16.2637540453074	Ceramide catabolic process	http://amigo.geneontology.org/amigo/term/GO:0046514	naga
0.187134093918488	1	19	15.4077669902913	NADH dehydrogenase complex assembly	http://amigo.geneontology.org/amigo/term/GO:0010257	ndufb3
0.187134093918488	1	19	15.4077669902913	Mitochondrial respiratory chain complex I assembly	http://amigo.geneontology.org/amigo/term/GO:0032981	ndufb3
0.187134093918488	1	19	15.4077669902913	Swimming behavior	http://amigo.geneontology.org/amigo/term/GO:0036269	ca6
0.187134093918488	1	19	15.4077669902913	Fatty-acyl-CoA biosynthetic process	http://amigo.geneontology.org/amigo/term/GO:0046949	gcdhb
0.188396893062262	1	20	14.6373786407767	Sulfur amino acid metabolic process	http://amigo.geneontology.org/amigo/term/GO:0000096	bhmt
0.188396893062262	1	20	14.6373786407767	Endothelial cell development	http://amigo.geneontology.org/amigo/term/GO:0001885	f11r.1
0.188396893062262	1	20	14.6373786407767	Acetyl-CoA metabolic process	http://amigo.geneontology.org/amigo/term/GO:0006084	acss2
0.188396893062262	1	20	14.6373786407767	Gluconeogenesis	http://amigo.geneontology.org/amigo/term/GO:0006094	pgk1
0.188396893062262	1	20	14.6373786407767	Glutamate metabolic process	http://amigo.geneontology.org/amigo/term/GO:0006536	oat
0.188396893062262	1	20	14.6373786407767	Superoxide metabolic process	http://amigo.geneontology.org/amigo/term/GO:0006801	sod1
0.188396893062262	1	20	14.6373786407767	Glutamine family amino acid biosynthetic process	http://amigo.geneontology.org/amigo/term/GO:0009084	oat
0.188396893062262	1	20	14.6373786407767	Bicarbonate transport	http://amigo.geneontology.org/amigo/term/GO:0015701	slc4a1a
0.188396893062262	1	20	14.6373786407767	Digestive system process	http://amigo.geneontology.org/amigo/term/GO:0022600	f11r.1
0.188396893062262	1	20	14.6373786407767	Cellular carbohydrate catabolic process	http://amigo.geneontology.org/amigo/term/GO:0044275	pgd
0.188396893062262	1	20	14.6373786407767	Tetrahydrofolate metabolic process	http://amigo.geneontology.org/amigo/term/GO:0046653	mthfs
0.192346567028533	1	21	13.9403606102635	Regulation of DNA replication	http://amigo.geneontology.org/amigo/term/GO:0006275	npm2b
0.192346567028533	1	21	13.9403606102635	NADP metabolic process	http://amigo.geneontology.org/amigo/term/GO:0006739	pgd
0.192346567028533	1	21	13.9403606102635	Hexose biosynthetic process	http://amigo.geneontology.org/amigo/term/GO:0019319	pgk1
0.192346567028533	1	21	13.9403606102635	Regulation of generation of precursor metabolites and energy	http://amigo.geneontology.org/amigo/term/GO:0043467	pgk1
0.192346567028533	1	21	13.9403606102635	Monosaccharide biosynthetic process	http://amigo.geneontology.org/amigo/term/GO:0046364	pgk1
0.192346567028533	1	21	13.9403606102635	Pyrimidine-containing compound catabolic process	http://amigo.geneontology.org/amigo/term/GO:0072529	dpys
0.192346567028533	1	21	13.9403606102635	Fatty acid derivative biosynthetic process	http://amigo.geneontology.org/amigo/term/GO:1901570	gcdhb
0.194047925272105	2	127	4.61019799709502	Protein-containing complex disassembly	http://amigo.geneontology.org/amigo/term/GO:0032984	cfl1l scinla
0.19968415619364	1	22	13.3067078552515	Glucose 6-phosphate metabolic process	http://amigo.geneontology.org/amigo/term/GO:0051156	pgd
Molecular Function
Enrichment FDR	nGenes	Pathway Genes	Fold Enrichment	Pathway	URL	Genes
0.000325576909096759	15	998	4.40001361947195	Oxidoreductase activity	http://amigo.geneontology.org/amigo/term/GO:0016491	pgd fth1a msrb2 impdh1b txn2 dao.2 cyp2n13 sod1 hsd17b14 selenou1a cyp4v8 dcxr gcdhb cdo1 cox7c
0.0176207734889777	11	854	3.77075327982538	Calcium ion binding	http://amigo.geneontology.org/amigo/term/GO:0005509	pvalb2 cdh17 pvalb3 pvalb4 pvalb7 pvalb1 sdf4 capn2a scinla nid1b rgn
0.0464629930946151	2	17	34.4408909194746	Fatty-acyl-CoA binding	http://amigo.geneontology.org/amigo/term/GO:0000062	dbi gcdhb
0.0464629930946151	5	232	6.30921493136927	Iron ion binding	http://amigo.geneontology.org/amigo/term/GO:0005506	fth1a fthl27 cyp2n13 cyp4v8 cdo1
0.0464629930946151	2	16	36.5934466019417	Ferric iron binding	http://amigo.geneontology.org/amigo/term/GO:0008199	fth1a fthl27
0.0464629930946151	2	17	34.4408909194746	Acyl-CoA binding	http://amigo.geneontology.org/amigo/term/GO:0120227	dbi gcdhb
0.0464629930946151	2	17	34.4408909194746	Fatty acid derivative binding	http://amigo.geneontology.org/amigo/term/GO:1901567	dbi gcdhb
0.0564194722976098	2	20	29.2747572815534	Phosphatidylinositol phosphate kinase activity	http://amigo.geneontology.org/amigo/term/GO:0016307	pip4k2aa pip4k2ca
0.0663353098493108	2	23	25.4563106796116	Ferrous iron binding	http://amigo.geneontology.org/amigo/term/GO:0008198	fth1a fthl27
0.069256577849815	2	26	22.5190440627334	Transaminase activity	http://amigo.geneontology.org/amigo/term/GO:0008483	bcat2 oat
0.069256577849815	2	26	22.5190440627334	Transferase activity, transferring nitrogenous groups	http://amigo.geneontology.org/amigo/term/GO:0016769	bcat2 oat
0.0902779151234128	3	101	8.69547245986735	Endonuclease activity	http://amigo.geneontology.org/amigo/term/GO:0004519	endou apex1 dnase2
0.120808421583032	1	5	58.5495145631068	D-amino-acid oxidase activity	http://amigo.geneontology.org/amigo/term/GO:0003884	dao.2
0.120808421583032	1	5	58.5495145631068	IMP dehydrogenase activity	http://amigo.geneontology.org/amigo/term/GO:0003938	impdh1b
0.120808421583032	1	4	73.1868932038835	Acetate-CoA ligase activity	http://amigo.geneontology.org/amigo/term/GO:0003987	acss2
0.120808421583032	1	4	73.1868932038835	Bisphosphoglycerate mutase activity	http://amigo.geneontology.org/amigo/term/GO:0004082	pgam1a
0.120808421583032	3	125	7.02594174757282	Cysteine-type endopeptidase activity	http://amigo.geneontology.org/amigo/term/GO:0004197	ctsl.1 capn2a ctsbb
0.120808421583032	1	6	48.7912621359223	Ferroxidase activity	http://amigo.geneontology.org/amigo/term/GO:0004322	fth1a
0.120808421583032	1	4	73.1868932038835	Phosphoglycerate mutase activity	http://amigo.geneontology.org/amigo/term/GO:0004619	pgam1a
0.120808421583032	1	4	73.1868932038835	Sterol esterase activity	http://amigo.geneontology.org/amigo/term/GO:0004771	ces2a
0.120808421583032	3	154	5.70287479510781	Endopeptidase inhibitor activity	http://amigo.geneontology.org/amigo/term/GO:0004866	c3b.2 si:dkey-203a12.2 si:dkey-46g23.2
0.120808421583032	1	5	58.5495145631068	Galactosidase activity	http://amigo.geneontology.org/amigo/term/GO:0015925	naga
0.120808421583032	1	4	73.1868932038835	Cyclosporin A binding	http://amigo.geneontology.org/amigo/term/GO:0016018	ppiab
0.120808421583032	3	143	6.14155747165456	Oxidoreductase activity, acting on CH-OH group of donors	http://amigo.geneontology.org/amigo/term/GO:0016614	pgd impdh1b dcxr
0.120808421583032	3	139	6.31829293846476	Oxidoreductase activity, acting on the CH-OH group of donors, NAD or NADP as acceptor	http://amigo.geneontology.org/amigo/term/GO:0016616	pgd impdh1b dcxr
0.120808421583032	2	49	11.948880523083	Oxidoreductase activity, acting on a sulfur group of donors	http://amigo.geneontology.org/amigo/term/GO:0016667	msrb2 txn2
0.120808421583032	1	6	48.7912621359223	Oxidoreductase activity, acting on metal ions, oxygen as acceptor	http://amigo.geneontology.org/amigo/term/GO:0016724	fth1a
0.120808421583032	1	6	48.7912621359223	Endodeoxyribonuclease activity, producing 3 -phosphomonoesters	http://amigo.geneontology.org/amigo/term/GO:0016889	dnase2
0.120808421583032	2	56	10.4552704576976	Pyridoxal phosphate binding	http://amigo.geneontology.org/amigo/term/GO:0030170	sgpl1 oat
0.120808421583032	3	163	5.38799213770922	Peptidase inhibitor activity	http://amigo.geneontology.org/amigo/term/GO:0030414	c3b.2 si:dkey-203a12.2 si:dkey-46g23.2
0.120808421583032	1	6	48.7912621359223	Peptide-methionine (R)-S-oxide reductase activity	http://amigo.geneontology.org/amigo/term/GO:0033743	msrb2
0.120808421583032	1	6	48.7912621359223	L-methionine-(R)-S-oxide reductase activity	http://amigo.geneontology.org/amigo/term/GO:0033745	msrb2
0.120808421583032	1	4	73.1868932038835	ADP binding	http://amigo.geneontology.org/amigo/term/GO:0043531	pgk1
0.120808421583032	1	3	97.5825242718446	Propionate-CoA ligase activity	http://amigo.geneontology.org/amigo/term/GO:0050218	acss2
0.120808421583032	3	159	5.52353910972706	Endopeptidase regulator activity	http://amigo.geneontology.org/amigo/term/GO:0061135	c3b.2 si:dkey-203a12.2 si:dkey-46g23.2
0.120808421583032	2	56	10.4552704576976	Vitamin B6 binding	http://amigo.geneontology.org/amigo/term/GO:0070279	sgpl1 oat
0.126634869016373	3	178	4.93394785644158	Nuclease activity	http://amigo.geneontology.org/amigo/term/GO:0004518	endou apex1 dnase2
0.126634869016373	3	176	4.99001544571933	Amide binding	http://amigo.geneontology.org/amigo/term/GO:0033218	dbi gcdhb ppiab
0.126634869016373	1	7	41.8210818307906	ATPase binding	http://amigo.geneontology.org/amigo/term/GO:0051117	clpp
0.126634869016373	3	174	5.04737194509541	Peptidase regulator activity	http://amigo.geneontology.org/amigo/term/GO:0061134	c3b.2 si:dkey-203a12.2 si:dkey-46g23.2
0.128428061061616	1	8	36.5934466019417	Superoxide dismutase activity	http://amigo.geneontology.org/amigo/term/GO:0004784	sod1
0.128428061061616	1	8	36.5934466019417	S-methyltransferase activity	http://amigo.geneontology.org/amigo/term/GO:0008172	bhmt
0.128428061061616	1	8	36.5934466019417	Structural constituent of muscle	http://amigo.geneontology.org/amigo/term/GO:0008307	pleca
0.128428061061616	1	8	36.5934466019417	Oxidoreductase activity, acting on superoxide radicals as acceptor	http://amigo.geneontology.org/amigo/term/GO:0016721	sod1
0.128428061061616	1	8	36.5934466019417	Hydrolase activity, acting on carbon-nitrogen (but not peptide) bonds, in cyclic amides	http://amigo.geneontology.org/amigo/term/GO:0016812	dpys
0.130052927889637	2	76	7.70388349514563	Antioxidant activity	http://amigo.geneontology.org/amigo/term/GO:0016209	sod1 selenou1a
0.138100324649714	1	9	32.5275080906149	Endonuclease activity, active with either ribo- or deoxyribonucleic acids and producing 3 -phosphomonoesters	http://amigo.geneontology.org/amigo/term/GO:0016894	dnase2
0.149995008045891	1	10	29.2747572815534	ATP-dependent peptidase activity	http://amigo.geneontology.org/amigo/term/GO:0004176	clpp
0.158128123943558	1	11	26.6134157105031	Oxidoreductase activity, acting on a sulfur group of donors, disulfide as acceptor	http://amigo.geneontology.org/amigo/term/GO:0016671	msrb2
0.158128123943558	1	11	26.6134157105031	Aldehyde-lyase activity	http://amigo.geneontology.org/amigo/term/GO:0016832	sgpl1
0.165589629444365	1	12	24.3956310679612	Oxidoreductase activity, acting on metal ions	http://amigo.geneontology.org/amigo/term/GO:0016722	fth1a
0.165589629444365	2	92	6.36407766990291	Flavin adenine dinucleotide binding	http://amigo.geneontology.org/amigo/term/GO:0050660	dao.2 gcdhb
0.175708150961546	1	13	22.5190440627334	Intramolecular transferase activity, phosphotransferases	http://amigo.geneontology.org/amigo/term/GO:0016868	pgam1a
0.189172476363286	2	102	5.7401484865791	Sulfur compound binding	http://amigo.geneontology.org/amigo/term/GO:1901681	dbi gcdhb
0.199754977011007	3	244	3.59935540346968	Cysteine-type peptidase activity	http://amigo.geneontology.org/amigo/term/GO:0008234	ctsl.1 capn2a ctsbb
Cellular component
Enrichment FDR	nGenes	Pathway Genes	Fold Enrichment	Pathway	URL	Genes
0.159840743147866	2	27	21.6850053937433	Organellar large ribosomal subunit	http://amigo.geneontology.org/amigo/term/GO:0000315	mrpl40 mrpl43
0.159840743147866	13	1504	2.53039790332576	Extracellular region	http://amigo.geneontology.org/amigo/term/GO:0005576	c3b.2 ctsl.1 col1a2 ces2a si:dkey
0.159840743147866	2	27	21.6850053937433	Mitochondrial large ribosomal subunit	http://amigo.geneontology.org/amigo/term/GO:0005762	mrpl40 mrpl43
0.178604837377854	2	50	11.7099029126214	Organellar ribosome	http://amigo.geneontology.org/amigo/term/GO:0000313	mrpl40 mrpl43
0.178604837377854	3	162	5.42125134843581	Lytic vacuole	http://amigo.geneontology.org/amigo/term/GO:0000323	ctsl.1 naga ctsbb
0.178604837377854	1	5	58.5495145631068	Fibrillar collagen trimer	http://amigo.geneontology.org/amigo/term/GO:0005583	col1a2
0.178604837377854	8	875	2.6765492371706	Mitochondrion	http://amigo.geneontology.org/amigo/term/GO:0005739	mrpl40 cox6b1 apex1 bcat2 ndufb3 mrpl43 m
0.178604837377854	2	50	11.7099029126214	Mitochondrial ribosome	http://amigo.geneontology.org/amigo/term/GO:0005761	mrpl40 mrpl43
0.178604837377854	3	161	5.45492371705964	Lysosome	http://amigo.geneontology.org/amigo/term/GO:0005764	ctsl.1 naga ctsbb
0.178604837377854	2	81	7.22833513124775	Peroxisome	http://amigo.geneontology.org/amigo/term/GO:0005777	dao.2 abcd1
0.178604837377854	1	3	97.5825242718446	Eukaryotic translation elongation factor 1 complex	http://amigo.geneontology.org/amigo/term/GO:0005853	eef1db
0.178604837377854	2	79	7.41133095735529	Large ribosomal subunit	http://amigo.geneontology.org/amigo/term/GO:0015934	mrpl40 mrpl43
0.178604837377854	1	4	73.1868932038835	Hemidesmosome	http://amigo.geneontology.org/amigo/term/GO:0030056	pleca
0.178604837377854	1	7	41.8210818307906	Desmosome	http://amigo.geneontology.org/amigo/term/GO:0030057	pkp3b
0.178604837377854	2	81	7.22833513124775	Microbody	http://amigo.geneontology.org/amigo/term/GO:0042579	dao.2 abcd1
0.178604837377854	4	299	3.91635548917102	Anchoring junction	http://amigo.geneontology.org/amigo/term/GO:0070161	cx32.3 pleca pkp3b f11r.1
0.178604837377854	2	75	7.80660194174757	Respirasome	http://amigo.geneontology.org/amigo/term/GO:0070469	cox6b1 ndufb3
0.178604837377854	1	8	36.5934466019417	TRNA-splicing ligase complex	http://amigo.geneontology.org/amigo/term/GO:0072669	fam98a
0.178604837377854	1	5	58.5495145631068	Banded collagen fibril	http://amigo.geneontology.org/amigo/term/GO:0098643	col1a2
0.178604837377854	1	8	36.5934466019417	Complex of collagen trimers	http://amigo.geneontology.org/amigo/term/GO:0098644	col1a2
0.178604837377854	3	189	4.64678687008784	Mitochondrial protein-containing complex	http://amigo.geneontology.org/amigo/term/GO:0098798	mrpl40 ndufb3 mrp
0.178604837377854	2	68	8.61022272986865	Respiratory chain complex	http://amigo.geneontology.org/amigo/term/GO:0098803	cox6b1 ndufb3
0.194938239741597	7	951	2.15481914795871	Extracellular space	http://amigo.geneontology.org/amigo/term/GO:0005615	c3b.2 ctsl.1 col1a2 ces2a ca6 ctsbb
0.194938239741597	1	14	20.9105409153953	U2 snRNP	http://amigo.geneontology.org/amigo/term/GO:0005686	phf5a
0.194938239741597	1	13	22.5190440627334	U12-type spliceosomal complex	http://amigo.geneontology.org/amigo/term/GO:0005689	phf5a
0.194938239741597	3	225	3.90330097087379	Vacuole	http://amigo.geneontology.org/amigo/term/GO:0005773	ctsl.1 naga ctsbb
0.194938239741597	1	14	20.9105409153953	Actin cortical patch	http://amigo.geneontology.org/amigo/term/GO:0030479	cfl1l
0.194938239741597	1	11	26.6134157105031	Endoplasmic reticulum-Golgi intermediate compartment membrane	http://amigo.geneontology.org/amigo/term/GO:0033116
0.194938239741597	1	14	20.9105409153953	Respiratory chain complex IV	http://amigo.geneontology.org/amigo/term/GO:0045277	cox6b1
0.194938239741597	1	14	20.9105409153953	Endocytic patch	http://amigo.geneontology.org/amigo/term/GO:0061645	cfl1l
